# Supplementary material for: CD99 contributes to the EWS::FLI1 transcriptome by specifically affecting FOXM1‐targets involved in the G2/M cell cycle phase, thus influencing the Ewing sarcoma genetic landscape
Source: J Cell Commun Signal. 2024 Aug 2;18(3):e12047. doi: 10.1002/ccs3.12047 (PMC11544636; doi:10.1002/ccs3.12047)
Supplement: Supplementary file 2 — Supporting Information S2 [file CCS3-18-e12047-s001.xlsx]

## Sheet: Supplementary Table S1
Supplementary Table S1: Primers used in RT-qPCR
AURKA	Forward	GCAACCAGTGTACCTCATCCTG
	Reverse	AAGTCTTCCAAAGCCCACTGCC
FAM83D	Forward	GCGTGGCAACAGGCTCCTACA
	Reverse	GGCATACAGGATTCGGAACTCC
FOXM1	Forward	TCTGCCAATGGCAAGGTCTCCT
	Reverse	CTGGATTCGGTCGTTTCTGCTG
KIF20A	Forward	CAAGAGGCAGACTTTGCGGCTA
	Reverse	GCTCTGGTTCTTACGACCCACT
KIF2C	Forward	TTCGCATCACGGCTCAGGAGAA
	Reverse	GGACTTGCTCTTCCATCTCCTC
LMNB1	Forward	GAGAGCAACATGATGCCCAAGTG
	Reverse	GTTCTTCCCTGGCACTGTTGAC
NUF2	Forward	TGGAGACTCAGTTGACTGCCTG
	Reverse	ATTTGGTCCTCCAAGTTCAGGCT
All primers listed were purchased from IDT Integrated DNA Technologies, Inc.

## Sheet: Supplementary Table  S2
Supplementary Table S2: 554 differentially expressed genes between DOX+ and CTR (D0) in A673pTERshEWS::FLI1 model
Genes upregulated in A673pTERshEWS::FLI1 sorted according to fold change
Gene_ID	log2FoldChange	P.Value	Description
PTX3	4.6191	0.000506094	pentraxin 3
KRT34	4.15315	0.00128754	keratin 34
NUPR1	3.78595	9.85772e-06	nuclear protein 1, transcriptional regulator
KLHDC7B	3.50887	3.55218e-05	kelch domain containing 7B
NNMT	3.42233	2.15241e-06	nicotinamide N-methyltransferase
ASS1	3.10843	0.00505247	argininosuccinate synthase 1
ULK4	3.05326	1.84531e-06	unc-51 like kinase 4
WFDC21P	3.03959	0.00380917	WAP four-disulfide core domain 21, pseudogene
S100P	2.99754	2.70541e-06	S100 calcium binding protein P
GUCY1A2	2.79908	3.58462e-05	guanylate cyclase 1 soluble subunit alpha 2
GDF15	2.77733	0.000996826	growth differentiation factor 15
IL20RB	2.65771	6.42449e-05	interleukin 20 receptor subunit beta
INHBE	2.62443	0.000753494	inhibin subunit beta E
IL13RA2	2.61491	0.0467649	interleukin 13 receptor subunit alpha 2
ANKRD1	2.55731	0.0226207	ankyrin repeat domain 1
EPAS1	2.51868	0.00227521	endothelial PAS domain protein 1
SIPA1L2	2.44304	0.0106698	signal induced proliferation associated 1 like 2
GDAP1L1	2.43881	1.21569e-05	ganglioside induced differentiation associated protein 1 like 1
CXCL14	2.38186	0.0201697	C-X-C motif chemokine ligand 14
DDIT4	2.32307	0.00190667	DNA damage inducible transcript 4
SDSL	2.31772	0.000398573	serine dehydratase like
ND6	2.30651	0.000412763	NADH dehydrogenase subunit 6
CSTA	2.24616	0.00176735	cystatin A
KRT80	2.22326	0.0321095	keratin 80
ODF3L1	2.21586	0.0088732	ciliary microtubule associated protein 1C
CRYAB	2.20033	0.0336017	crystallin alpha B
SPX	2.19658	0.000383291	spexin hormone
LOX	2.14118	0.0421817	lysyl oxidase
UNC5B	2.13545	0.0033166	unc-5 netrin receptor B
KCNN4	2.13507	0.00118255	potassium calcium-activated channel subfamily N member 4
ALPK2	2.13005	0.00272901	alpha kinase 2
MT1M	2.12278	0.00439371	metallothionein 1M
HKDC1	2.03384	0.000101014	hexokinase domain containing 1
C1QTNF1	2.00622	7.4003e-05	C1q and TNF related 1
BEX2	1.99875	0.000271781	brain expressed X-linked 2
LURAP1L-AS1	1.95792	0.000929476	LURAP1L antisense RNA 1
UTS2B	1.9297	0.000184425	urotensin 2B
TGFBI	1.90385	0.00210146	transforming growth factor beta induced
LIMS2	1.90229	0.0288897	LIM zinc finger domain containing 2
DLGAP1-AS2	1.89669	2.36131e-05	DLGAP1 antisense RNA 2
DDIT3	1.8853	0.00144229	DNA damage inducible transcript 3
FUT1	1.86488	2.71164e-06	fucosyltransferase 1 (H blood group)
ANKRD22	1.86152	0.000178711	ankyrin repeat domain 22
PLAC1	1.84859	0.0162878	placenta enriched 1
PTPRH	1.84734	0.000681098	protein tyrosine phosphatase receptor type H
TRIB3	1.84708	0.000329147	tribbles pseudokinase 3
TM6SF1	1.83571	0.000191806	transmembrane 6 superfamily member 1
P4HA2	1.82024	0.00370292	prolyl 4-hydroxylase subunit alpha 2
L3MBTL2-AS1	1.81729	0.000995332	L3MBTL2 antisense RNA 1
LURAP1L	1.7835	0.0305562	leucine rich adaptor protein 1 like
LINC00326	1.76373	0.0100851	long intergenic non-protein coding RNA 326
WTIP	1.76108	0.00902506	WT1 interacting protein
HSPB2	1.75372	0.0032278	heat shock protein family B (small) member 2
EVA1A	1.7446	0.00625767	eva-1 homolog A, regulator of programmed cell death
ADSS1	1.7436	0.00493408	adenylosuccinate synthase 1
MVP	1.74236	0.0108934	major vault protein
LOC101927811	1.73353	0.0045686	ITGB8 antisense RNA 1
MARCHF4	1.73239	0.000301123	membrane associated ring-CH-type finger 4
LOC101928516	1.72141	0.00060892	uncharacterized LOC101928516
ATF5	1.71846	2.80513e-05	activating transcription factor 5
UPP1	1.71798	0.0013362	uridine phosphorylase 1
LOC105377378	1.71158	0.0381164	uncharacterized LOC105377378
HOXB9	1.70579	5.84779e-05	homeobox B9
LOC107987013	1.70549	0.000632896	putative uncharacterized protein DDB_G0287265
RBKS	1.69967	0.00648671	ribokinase
NT5E	1.68893	0.0407294	5'-nucleotidase ecto
ASMT	1.65785	0.00227195	acetylserotonin O-methyltransferase
TSC22D3	1.65067	0.00100684	TSC22 domain family member 3
FLRT1	1.64945	0.0156167	fibronectin leucine rich transmembrane protein 1
CRIM1-DT	1.64451	0.0139659	CRIM1 divergent transcript
ECM2	1.63872	0.00413656	extracellular matrix protein 2
MYH2	1.62806	0.00132604	myosin heavy chain 2
SCRG1	1.62498	0.000175384	stimulator of chondrogenesis 1
PCSK1	1.60993	0.00214796	proprotein convertase subtilisin/kexin type 1
LINC01621	1.60481	0.00499101	long intergenic non-protein coding RNA 1621
NOXA1	1.60425	0.00238398	NADPH oxidase activator 1
SPINK1	1.60415	0.000879481	serine peptidase inhibitor Kazal type 1
LINC01186	1.59649	0.00848861	long intergenic non-protein coding RNA 1186
TIMP4	1.59216	0.00223893	TIMP metallopeptidase inhibitor 4
CHAC1	1.58172	0.00145448	ChaC glutathione specific gamma-glutamylcyclotransferase 1
IDNK	1.57258	0.00322243	IDNK gluconokinase
CTHRC1	1.5712	0.00897	collagen triple helix repeat containing 1
MT1H	1.56565	0.0282061	metallothionein 1H
RFTN1	1.56097	0.0458493	raftlin, lipid raft linker 1
MAP1LC3A	1.53747	0.0102533	microtubule associated protein 1 light chain 3 alpha
CDC42EP1	1.51303	0.0326172	CDC42 effector protein 1
LMF1-AS1	1.51165	0.0390964	LMF1 antisense RNA 1
VEPH1	1.5103	0.000561543	ventricular zone expressed PH domain containing 1
GAB2	1.50855	0.00134938	GRB2 associated binding protein 2
GSDME	1.50109	0.00355451	gasdermin E
XLOC_l2_007656	1.49892	0.0358958	None
MT1B	1.4976	0.0261177	metallothionein 1B
CH25H	1.49735	0.00122652	cholesterol 25-hydroxylase
IL1A	1.48962	0.00568729	interleukin 1 alpha
CYFIP2	1.48811	0.000684375	cytoplasmic FMR1 interacting protein 2
CYTL1	1.48478	0.00620256	cytokine like 1
SERPINB6	1.4843	0.0111697	serpin family B member 6
LPIN3	1.48104	0.0240293	lipin 3
MT1L	1.48043	0.0341018	metallothionein 1L (pseudogene)
lnc-SORCS1-4	1.48022	0.0107346	None
PDLIM2	1.47965	0.0189085	PDZ and LIM domain 2
BCL2L10	1.47706	0.00884294	BCL2 like 10
PRKCH	1.46874	0.0173496	protein kinase C eta
JDP2	1.46367	0.00214651	Jun dimerization protein 2
GADD45A	1.46115	0.000183678	growth arrest and DNA damage inducible alpha
C1QTNF1-AS1	1.45947	0.00293987	C1QTNF1 antisense RNA 1
SPOCD1	1.45892	0.0212379	SPOC domain containing 1
CAVIN2	1.45337	0.0354743	caveolae associated protein 2
FAIM2	1.45254	0.0487995	Fas apoptotic inhibitory molecule 2
ZNF236-DT	1.45228	0.0126754	ZNF236 divergent transcript
PTPDC1	1.45168	0.000121661	protein tyrosine phosphatase domain containing 1
lnc-CA8-2	1.4424	0.0221305	None
TMEM92-AS1	1.43886	0.0240717	TMEM92 antisense RNA 1
PLEKHB1	1.43854	0.0195156	pleckstrin homology domain containing B1
CCN2	1.43778	0.0223625	cellular communication network factor 2
NIPAL4	1.42966	0.000973185	NIPA like domain containing 4
TNFRSF10C	1.42564	0.0365477	TNF receptor superfamily member 10c
EBI3	1.4152	0.00481471	Epstein-Barr virus induced 3
AKR1B1	1.414	0.000295138	aldo-keto reductase family 1 member B
RBP1	1.40997	0.0025241	retinol binding protein 1
SNTG1	1.40753	0.000116904	syntrophin gamma 1
MT1A	1.40334	0.0345194	metallothionein 1A
RIMS3	1.39729	0.000402251	regulating synaptic membrane exocytosis 3
LARP6	1.39664	0.00171664	La ribonucleoprotein 6, translational regulator
GBP3	1.39253	0.0155158	guanylate binding protein 3
TCP11L2	1.38887	0.00566429	t-complex 11 like 2
TAGLN	1.38805	0.000352766	transgelin
TUFT1	1.38576	0.00453669	tuftelin 1
OR8B8	1.38041	0.0019483	olfactory receptor family 8 subfamily B member 8
NTN5	1.37782	0.020812	netrin 5
LINC00467	1.36798	0.00376486	long intergenic non-protein coding RNA 467
PARVA	1.3656	0.0146995	parvin alpha
WARS1	1.36516	0.000144728	tryptophanyl-tRNA synthetase 1
SPATA20	1.3621	0.0276338	spermatogenesis associated 20
MLXIPL	1.35739	0.000370951	MLX interacting protein like
TRAPPC6A	1.35045	0.00753551	trafficking protein particle complex subunit 6A
SAMD3	1.34705	0.00069356	sterile alpha motif domain containing 3
FFAR3	1.34627	0.000551524	free fatty acid receptor 3
TPD52L1	1.34142	0.00100931	TPD52 like 1
MEI1	1.33943	0.0208522	meiotic double-stranded break formation protein 1
PLCE1-AS1	1.33727	0.0033053	PLCE1 antisense RNA 1
LINC01777	1.33437	0.0442618	long intergenic non-protein coding RNA 1777
MFNG	1.33394	0.00290739	MFNG O-fucosylpeptide 3-beta-N-acetylglucosaminyltransferase
SOSTDC1	1.33131	0.0131592	sclerostin domain containing 1
WDR86	1.33111	0.0163612	WD repeat domain 86
CD163L1	1.33061	0.00934602	CD163 molecule like 1
RSPH1	1.32306	0.00432837	radial spoke head component 1
IL7R	1.31945	0.0248475	interleukin 7 receptor
ABCG1	1.31942	0.000510448	ATP binding cassette subfamily G member 1
CTSG	1.31549	0.00167151	cathepsin G
IRF1-AS1	1.31534	0.0150545	colitis associated IRF1 antisense regulator of intestinal homeostasis
SMKR1	1.31481	0.00499002	small lysine rich protein 1
COLCA2	1.30856	0.0016643	POU class 2 homeobox associating factor 3
ADGRG1	1.30408	0.0322239	adhesion G protein-coupled receptor G1
WIPI1	1.30344	0.0134742	WD repeat domain, phosphoinositide interacting 1
MFAP4	1.30077	0.039235	microfibril associated protein 4
FGGY	1.3004	0.0315075	FGGY carbohydrate kinase domain containing
NUAK2	1.29048	0.00379453	NUAK family kinase 2
IGFBP6	1.29034	0.0184298	insulin like growth factor binding protein 6
IL32	1.28945	0.0187134	interleukin 32
RGS16	1.28744	0.0027113	regulator of G protein signaling 16
GAS2	1.28589	0.00617772	growth arrest specific 2
LINC02806	1.28583	0.000411125	long intergenic non-protein coding RNA 2806
ACP5	1.28502	0.0163464	acid phosphatase 5, tartrate resistant
BEX4	1.2831	0.00263583	brain expressed X-linked 4
HEATR4	1.279	0.000457198	HEAT repeat containing 4
TCEA1	1.27516	6.70509e-05	transcription elongation factor A1
TNNC1	1.27424	0.0138839	troponin C1, slow skeletal and cardiac type
FTL	1.27386	0.0397037	ferritin light chain
LINC01300	1.27121	0.000608531	long intergenic non-protein coding RNA 1300
ISG20	1.26805	0.000783779	interferon stimulated exonuclease gene 20
CCN1	1.26726	0.0127792	cellular communication network factor 1
CCPG1	1.26493	0.004866	cell cycle progression 1
HSPC324	1.26454	0.0249523	uncharacterized LOC101928612
lnc-WASF3-1	1.26384	0.0219903	None
C15orf65	1.26272	0.00487797	piercer of microtubule wall 2
LAMTOR5-AS1	1.26181	0.0036133	LAMTOR5 and SLC16A4 antisense RNA 1
NBPF7	1.26154	0.0112509	NBPF member 7, pseudogene
BBC3	1.25769	0.00903824	BCL2 binding component 3
AMT	1.25438	0.00790306	aminomethyltransferase
SESN2	1.25299	0.000120565	sestrin 2
TBC1D2	1.25123	0.0240572	TBC1 domain family member 2
TMSB4X	1.24834	0.0493391	thymosin beta 4 X-linked
SBSN	1.23901	0.00513172	suprabasin
LOC79999	1.23643	0.00330587	GRAPL antisense RNA 1
NDUFA4L2	1.22551	0.00105129	NDUFA4 mitochondrial complex associated like 2
LINC01774	1.22488	0.0136592	long intergenic non-protein coding RNA 1774
CREG1	1.22373	0.004271	cellular repressor of E1A stimulated genes 1
NAT16	1.21948	0.0209354	N-acetyltransferase 16 (putative)
FSTL1	1.21754	0.0103399	follistatin like 1
BOK	1.21744	0.0190408	BCL2 family apoptosis regulator BOK
ZNF341	1.21353	0.00148605	zinc finger protein 341
DNAH10	1.21307	0.00378219	dynein axonemal heavy chain 10
lnc-AKR1E2-4	1.21	0.0304914	None
KLF4	1.20956	0.00284857	KLF transcription factor 4
IGDCC4	1.20942	0.00569284	immunoglobulin superfamily DCC subclass member 4
ERICH2	1.20595	0.00669671	glutamate rich 2
DKK1	1.20515	0.00459606	dickkopf WNT signaling pathway inhibitor 1
ZCWPW1	1.20382	0.02398	zinc finger CW-type and PWWP domain containing 1
SELENOKP3	1.20238	0.00423504	selenoprotein K pseudogene 3
OR2J2	1.20238	0.00509041	olfactory receptor family 2 subfamily J member 2
lnc-FAM53A-1	1.19511	0.0357093	None
LOC101928087	1.18967	0.0042491	uncharacterized LOC101928087
MIOX	1.1885	0.000828535	myo-inositol oxygenase
SLC22A4	1.18848	0.00537317	solute carrier family 22 member 4
PAPSS2	1.18527	0.0106382	3'-phosphoadenosine 5'-phosphosulfate synthase 2
TPM1	1.18464	0.0226939	tropomyosin 1
SLC43A2	1.18397	0.00766661	solute carrier family 43 member 2
DOCK6	1.18255	0.00646818	dedicator of cytokinesis 6
LY6K	1.18141	0.0399337	lymphocyte antigen 6 family member K
COTL1	1.18114	0.0254214	coactosin like F-actin binding protein 1
HID1	1.18037	0.00034896	HID1 domain containing
ACTA2	1.17865	0.00366373	actin alpha 2, smooth muscle
C17orf107	1.17815	0.00253368	chromosome 17 open reading frame 107
ALDH2	1.17802	0.00641536	aldehyde dehydrogenase 2 family member
PTGS2	1.17701	0.015631	prostaglandin-endoperoxide synthase 2
GNB5	1.17541	0.0182822	G protein subunit beta 5
LINC00707	1.16733	0.00907283	long intergenic non-protein coding RNA 707
LOC105378678	1.1673	0.0386904	uncharacterized LOC105378678
C2orf74	1.16696	0.0050143	chromosome 2 open reading frame 74
TRIM15	1.16664	0.0358341	tripartite motif containing 15
ASNSP1	1.16466	0.000363205	ASNS pseudogene 1
SNHG32	1.16224	0.0110333	small nucleolar RNA host gene 32
SYNE3	1.16114	0.00355165	spectrin repeat containing nuclear envelope family member 3
LINC02861	1.1568	0.0158534	long intergenic non-protein coding RNA 2861
CASP5	1.15596	0.0179987	caspase 5
ARHGAP26	1.15478	0.0317853	Rho GTPase activating protein 26
GCHFR	1.15336	0.0282251	GTP cyclohydrolase I feedback regulator
S100A11	1.15286	0.016462	S100 calcium binding protein A11
FCRLA	1.15212	0.0112829	Fc receptor like A
CAMK2N1	1.15126	0.0113331	calcium/calmodulin dependent protein kinase II inhibitor 1
OGFRL1	1.1496	0.00276405	opioid growth factor receptor like 1
CREB3L1	1.14758	0.00937732	cAMP responsive element binding protein 3 like 1
CAPN12	1.14742	0.00373619	calpain 12
PCK2	1.14402	0.000481846	phosphoenolpyruvate carboxykinase 2, mitochondrial
LINC02085	1.14267	0.0455258	RIG-I dependent antiviral response regulator RNA
EHD2	1.14043	0.0462449	EH domain containing 2
MYOM1	1.14003	0.0244462	myomesin 1
LOC105376311	1.13373	0.0247361	uncharacterized LOC105376311
IFI27L2	1.13245	0.0197747	interferon alpha inducible protein 27 like 2
BDKRB2	1.12801	0.042753	bradykinin receptor B2
PLAAT1	1.12667	0.0468949	phospholipase A and acyltransferase 1
GSTO2	1.12639	0.00570058	glutathione S-transferase omega 2
MOV10L1	1.12611	0.0242818	Mov10 like RNA helicase 1
APLN	1.12542	0.029489	apelin
AFAP1L1	1.12492	0.00438761	actin filament associated protein 1 like 1
RASGRF2	1.12491	0.014435	Ras protein specific guanine nucleotide releasing factor 2
ARHGEF28	1.1249	0.00115124	Rho guanine nucleotide exchange factor 28
PLEKHG7	1.12322	0.0436686	pleckstrin homology and RhoGEF domain containing G7
RHOC	1.12259	0.0402206	ras homolog family member C
CASC1	1.1164	0.00181215	dynein axonemal intermediate chain 7
GPR68	1.11489	0.00243679	G protein-coupled receptor 68
LONP1	1.1124	0.00749528	lon peptidase 1, mitochondrial
HSD3B7	1.11169	0.0285439	hydroxy-delta-5-steroid dehydrogenase, 3 beta- and steroid delta-isomerase 7
HERPUD1	1.11145	0.00165011	homocysteine inducible ER protein with ubiquitin like domain 1
CYMP	1.10994	0.0258403	chymosin, pseudogene
DDAH1	1.10442	0.0461815	dimethylarginine dimethylaminohydrolase 1
IDUA	1.1016	0.0260909	alpha-L-iduronidase
NEBL-AS1	1.10048	0.0219829	NEBL antisense RNA 1
NMRK1	1.10026	0.0482169	nicotinamide riboside kinase 1
RND3	1.0981	0.0180024	Rho family GTPase 3
ASL	1.098	0.0154243	argininosuccinate lyase
C11orf87	1.09658	0.0292598	chromosome 11 open reading frame 87
CASTOR1	1.09638	0.0133978	cytosolic arginine sensor for mTORC1 subunit 1
S100A2	1.09474	0.0218252	S100 calcium binding protein A2
RENBP	1.09359	0.0247246	renin binding protein
SAG	1.09224	0.0197318	S-antigen visual arrestin
SH3D19	1.09194	0.0398177	SH3 domain containing 19
LGALS3	1.09078	0.0342604	galectin 3
CTF1	1.09032	0.0186885	cardiotrophin 1
RUNX2	1.08836	0.016627	RUNX family transcription factor 2
HRK	1.0861	0.000531648	harakiri, BCL2 interacting protein
MT2A	1.08513	0.0243378	metallothionein 2A
SLC41A2	1.08318	0.0256024	solute carrier family 41 member 2
LRRC75B	1.08105	0.0443456	leucine rich repeat containing 75B
INPP1	1.08044	0.0110291	inositol polyphosphate-1-phosphatase
LINC01556	1.07882	0.00726995	long intergenic non-protein coding RNA 1556
RNF187	1.07687	0.00106124	ring finger protein 187
CARD16	1.07374	0.0175999	caspase recruitment domain family member 16
LINC00571	1.07152	0.0062156	long intergenic non-protein coding RNA 571
LAMP3	1.06803	0.00123517	lysosomal associated membrane protein 3
PPP1R15A	1.06392	0.00624634	protein phosphatase 1 regulatory subunit 15A
GPRC5A	1.06312	0.0298465	G protein-coupled receptor class C group 5 member A
LINC00520	1.06185	0.0162357	long intergenic non-protein coding RNA 520
U2AF1L4	1.06138	0.0138484	U2 small nuclear RNA auxiliary factor 1 like 4
DRC7	1.06092	0.0155835	dynein regulatory complex subunit 7
PHYHD1	1.05661	0.0141113	phytanoyl-CoA dioxygenase domain containing 1
PLA2G4C	1.05512	0.0148722	phospholipase A2 group IVC
ACAD11	1.05285	0.00910355	acyl-CoA dehydrogenase family member 11
CCZ1P-OR7E38P	1.05246	0.00606884	CCZ1P-OR7E38P readthrough
TUSC1	1.05026	0.0135489	tumor suppressor candidate 1
LINC02485	1.04951	0.000535338	long intergenic non-protein coding RNA 2485
NDRG1	1.04795	0.00911239	N-myc downstream regulated 1
LINC00470	1.04686	0.0113144	long intergenic non-protein coding RNA 470
ADGRG6	1.0457	0.00196831	adhesion G protein-coupled receptor G6
PRAMEF36P	1.04557	0.0353712	PRAME family member 36, pseudogene
CTSO	1.04525	0.00514614	cathepsin O
LOC100506476	1.04268	0.00918802	MIDEAS antisense RNA 1
LRRC9	1.04014	0.0448677	leucine rich repeat containing 9
WDR66	1.03832	0.000963913	cilia and flagella associated protein 251
TMEM150A	1.03792	0.00258623	transmembrane protein 150A
OSTF1	1.03391	0.0181799	osteoclast stimulating factor 1
GPT2	1.03378	0.0151196	glutamic--pyruvic transaminase 2
TSPAN16	1.03304	0.0266154	tetraspanin 16
AKNA	1.03092	0.034278	AT-hook transcription factor
TSLP	1.03034	0.0140684	thymic stromal lymphopoietin
ZBED3	1.0301	0.0190858	zinc finger BED-type containing 3
MYL5	1.02986	0.0417145	myosin light chain 5
TTLL1	1.0263	0.0166947	TTL family tubulin polyglutamylase complex subunit L1
lnc-ZNF462-1	1.02454	0.00915004	None
SLC16A6	1.02342	0.00123999	solute carrier family 16 member 6
BEND6	1.02259	0.00525976	BEN domain containing 6
FLJ43315	1.02238	0.00117533	asparagine synthetase pseudogene
TRAM2	1.02138	0.0153305	translocation associated membrane protein 2
VAMP8	1.02127	0.0112986	vesicle associated membrane protein 8
CABCOCO1	1.01774	0.026565	ciliary associated calcium binding coiled-coil 1
LYRM9	1.01499	0.0388099	LYR motif containing 9
DPEP1	1.01346	0.0156941	dipeptidase 1
BEST1	1.01289	0.00207174	bestrophin 1
MYOF	1.01222	0.032312	myoferlin
LOC100507557	1.01041	0.0244124	EPM2A divergent transcript
LOC374443	1.00322	0.00796914	C-type lectin domain family 2 member D pseudogene
WNT2B	1.00274	0.0274846	Wnt family member 2B
TMEM88	1.00198	0.00489812	transmembrane protein 88
SALL4	1.00056	0.040004	spalt like transcription factor 4
REXO2	1.00014	0.0289227	RNA exonuclease 2
Genes downregulated in A673pTERshEWS::FLI1 sorted according to fold change
Gene_ID	log2FoldChange	P.Value	Description
BHLHE22	-2.48931	0.00742745	basic helix-loop-helix family member e22
ANGPTL4	-2.41538	0.0298709	angiopoietin like 4
FAM111B	-2.12633	0.0019975	FAM111 trypsin like peptidase B
CXCR4	-2.08123	0.0119908	C-X-C motif chemokine receptor 4
PCSK2	-1.9096	1.71214e-05	proprotein convertase subtilisin/kexin type 2
PLCXD3	-1.88069	0.0118541	phosphatidylinositol specific phospholipase C X domain containing 3
E2F8	-1.85421	0.00104424	E2F transcription factor 8
NPY1R	-1.85216	0.0175681	neuropeptide Y receptor Y1
RIBC2	-1.77356	0.00384489	RIB43A domain with coiled-coils 2
PRSS35	-1.75243	0.0074452	serine protease 35
MYCN	-1.69111	0.00114004	MYCN proto-oncogene, bHLH transcription factor
lnc-ELOVL5-2	-1.66708	0.00813852	None
HAPLN1	-1.64554	0.00951622	hyaluronan and proteoglycan link protein 1
PCSK9	-1.6375	0.000157433	proprotein convertase subtilisin/kexin type 9
VSNL1	-1.62081	0.0406226	visinin like 1
DNAJB8-AS1	-1.61781	0.0180659	DNAJB8 antisense RNA 1
PCDH17	-1.57327	0.000336526	protocadherin 17
MCM10	-1.57295	0.0224002	minichromosome maintenance 10 replication initiation factor
lnc-SMC1A-2	-1.56879	0.00159916	None
SYNPR	-1.55577	0.00529083	synaptoporin
GRM2	-1.55549	0.0344986	glutamate metabotropic receptor 2
E2F2	-1.55515	0.0122328	E2F transcription factor 2
CA9	-1.55307	0.00593724	carbonic anhydrase 9
OVOL3	-1.54648	0.00174948	ovo like zinc finger 3
FZD8	-1.5464	0.00297327	frizzled class receptor 8
PARM1	-1.54528	0.0121583	prostate androgen-regulated mucin-like protein 1
MIB1	-1.5223	0.000436974	MIB E3 ubiquitin protein ligase 1
EMP2	-1.51782	0.00286941	epithelial membrane protein 2
C8B	-1.51652	0.0235158	complement C8 beta chain
ERCC6L	-1.50838	0.00254748	ERCC excision repair 6 like, spindle assembly checkpoint helicase
SCN4B	-1.50549	0.00117526	sodium voltage-gated channel beta subunit 4
SLFN13	-1.468	0.00126729	schlafen family member 13
CELF2-AS2	-1.45676	0.0289507	CELF2 antisense RNA 2
ABCD3	-1.45647	0.00141583	ATP binding cassette subfamily D member 3
DHCR24	-1.45269	0.00525509	24-dehydrocholesterol reductase
DCLRE1A	-1.44999	0.0163056	DNA cross-link repair 1A
NPTX2	-1.44981	0.00346619	neuronal pentraxin 2
NASP	-1.43427	0.00180789	nuclear autoantigenic sperm protein
CDC45	-1.43297	0.0429014	cell division cycle 45
TEPP	-1.42685	0.000331204	sperm microtubule inner protein 8
CCR7	-1.42617	0.0278478	C-C motif chemokine receptor 7
MYO10	-1.41869	0.00268942	myosin X
BMP6	-1.41187	0.0166306	bone morphogenetic protein 6
CCNE2	-1.40923	0.00171732	cyclin E2
GDF10	-1.40179	0.00470766	growth differentiation factor 10
HMGCR	-1.39758	0.00535575	3-hydroxy-3-methylglutaryl-CoA reductase
ZNF728	-1.38678	0.00801518	zinc finger protein 728
MCM2	-1.37783	0.0228917	minichromosome maintenance complex component 2
CERKL	-1.36562	0.00169382	ceramide kinase like
THEM6	-1.35182	0.0044534	thioesterase superfamily member 6
PROKR1	-1.34679	0.028373	prokineticin receptor 1
PCNA	-1.34466	0.00546629	proliferating cell nuclear antigen
lnc-TPT1-1	-1.34402	0.00843262	None
DYNC1I1	-1.34031	0.00466504	dynein cytoplasmic 1 intermediate chain 1
LOC100507472	-1.3388	0.00445833	uncharacterized LOC100507472
CDH8	-1.336	0.0020229	cadherin 8
PAQR4	-1.33208	0.00933191	progestin and adipoQ receptor family member 4
LOC105377384	-1.33111	0.0111267	uncharacterized LOC105377384
MTRNR2L7	-1.32998	0.0088787	MT-RNR2 like 7 (pseudogene)
RAB39A	-1.32708	0.0199997	RAB39A, member RAS oncogene family
CDC25A	-1.31689	0.0178174	cell division cycle 25A
SSUH2	-1.31506	0.00525914	ssu-2 homolog
ANLN	-1.31375	0.0146495	anillin, actin binding protein
DRD1	-1.31064	0.00500874	dopamine receptor D1
GAS1	-1.30789	0.0130518	growth arrest specific 1
MYB	-1.30319	0.00998146	MYB proto-oncogene, transcription factor
DCP2	-1.30188	0.0374188	decapping mRNA 2
MCM3	-1.29571	0.0307005	minichromosome maintenance complex component 3
lnc-TSN-7	-1.2946	0.0084211	None
CENPI	-1.29165	0.0105936	centromere protein I
ZNF676	-1.28995	0.00743792	zinc finger protein 676
INSIG1	-1.28809	0.00651544	insulin induced gene 1
GINS4	-1.28723	0.00632147	GINS complex subunit 4
GDAP1	-1.27816	0.0253341	ganglioside induced differentiation associated protein 1
ADRA2C	-1.27788	0.0155572	adrenoceptor alpha 2C
C4orf47	-1.27722	0.00090294	cilia and flagella associated protein 96
CBLN2	-1.27492	0.00734736	cerebellin 2 precursor
ATAD2	-1.2735	0.0111737	ATPase family AAA domain containing 2
TMEM97	-1.26714	0.00674469	transmembrane protein 97
ELOVL6	-1.26701	0.0053544	ELOVL fatty acid elongase 6
NRARP	-1.26624	0.00471146	NOTCH regulated ankyrin repeat protein
CDK1	-1.26526	0.00245103	cyclin dependent kinase 1
HMGCS1	-1.26045	0.0371756	3-hydroxy-3-methylglutaryl-CoA synthase 1
MIR924HG	-1.26007	0.00429037	MIR924 host gene
FAM222A	-1.25671	0.0142827	family with sequence similarity 222 member A
SERPINB13	-1.25323	0.00201847	serpin family B member 13
DNMT1	-1.25107	0.00288633	DNA methyltransferase 1
CYB5B	-1.24871	0.0150352	cytochrome b5 type B
PRR5L	-1.24821	0.00448205	proline rich 5 like
GPR19	-1.24748	0.012753	G protein-coupled receptor 19
IDI1	-1.24747	0.0254506	isopentenyl-diphosphate delta isomerase 1
TCHH	-1.24626	0.0157429	trichohyalin
SGK1	-1.24434	0.00150286	serum/glucocorticoid regulated kinase 1
SSTR1	-1.23479	0.0182985	somatostatin receptor 1
MCM4	-1.23121	0.0297804	minichromosome maintenance complex component 4
TCF19	-1.23103	0.0072423	transcription factor 19
E2F1	-1.22555	0.0245991	E2F transcription factor 1
EDIL3	-1.22532	0.00739649	EGF like repeats and discoidin domains 3
KNTC1	-1.22113	0.0170526	kinetochore associated 1
PTGER4	-1.2206	0.000235102	prostaglandin E receptor 4
lnc-MYLIP-1	-1.21924	0.00311986	None
ARHGAP20	-1.21369	0.00653861	Rho GTPase activating protein 20
SCNN1G	-1.20393	0.00849469	sodium channel epithelial 1 subunit gamma
CHRNA5	-1.20331	0.0182916	cholinergic receptor nicotinic alpha 5 subunit
PLK4	-1.19606	0.010973	polo like kinase 4
SEZ6L	-1.18934	0.0132262	seizure related 6 homolog like
TAS2R20	-1.18868	0.0388878	taste 2 receptor member 20
CDT1	-1.18174	0.0145841	chromatin licensing and DNA replication factor 1
MIR210HG	-1.1802	0.00321233	MIR210 host gene
PLD5	-1.1795	0.00201115	phospholipase D family member 5
DPF3	-1.17907	0.0076939	double PHD fingers 3
IGSF10	-1.17723	0.00212451	immunoglobulin superfamily member 10
lnc-MRP63-6	-1.1749	0.0380187	None
BTBD17	-1.1711	0.0098328	BTB domain containing 17
TRMT9B	-1.16984	0.000106635	tRNA methyltransferase 9B (putative)
GXYLT1	-1.16982	0.00309545	glucoside xylosyltransferase 1
KCNIP1-OT1	-1.16867	0.00658364	KCNIP1 overlapping transcript 1
KIF11	-1.16594	0.00120693	kinesin family member 11
LOC105377781	-1.16225	0.0311235	uncharacterized LOC105377781
SPICE1	-1.16179	0.00183267	spindle and centriole associated protein 1
DMAC1	-1.15984	0.00424117	distal membrane arm assembly component 1
LINC01670	-1.15717	0.00860618	long intergenic non-protein coding RNA 1670
FGFR3	-1.15076	0.000783052	fibroblast growth factor receptor 3
ZNF367	-1.14973	0.00373695	zinc finger protein 367
lnc-DHCR24-1	-1.14929	0.00643607	None
KRTAP19-8	-1.14729	0.00974755	keratin associated protein 19-8
HASPIN	-1.14466	0.00502103	histone H3 associated protein kinase
DEFB107A	-1.14312	0.0401447	defensin beta 107A
lnc-CELF4-6	-1.14196	0.000565816	None
POLQ	-1.14187	0.00656432	DNA polymerase theta
ESCO2	-1.13913	0.0114294	establishment of sister chromatid cohesion N-acetyltransferase 2
BRCA2	-1.13689	0.00842199	BRCA2 DNA repair associated
PASK	-1.13673	0.0115396	PAS domain containing serine/threonine kinase
MASTL	-1.1363	0.0323105	microtubule associated serine/threonine kinase like
DDX46	-1.13117	0.00450045	DEAD-box helicase 46
DHCR7	-1.12589	0.00807895	7-dehydrocholesterol reductase
NCAPG	-1.12405	0.0264848	non-SMC condensin I complex subunit G
PENK	-1.12167	0.0135684	proenkephalin
CDCA4	-1.12155	0.00798591	cell division cycle associated 4
CHAF1A	-1.12012	0.0148482	chromatin assembly factor 1 subunit A
LOC107984697	-1.1197	0.00389311	uncharacterized LOC107984697
LINC00892	-1.11745	0.000347761	long intergenic non-protein coding RNA 892
PNPLA3	-1.11656	0.00513853	patatin like phospholipase domain containing 3
TNFSF9	-1.11597	0.00411851	TNF superfamily member 9
AMPD1	-1.11562	0.0168021	adenosine monophosphate deaminase 1
RNF168	-1.11554	0.012228	ring finger protein 168
LINC00923	-1.11475	0.0456869	long intergenic non-protein coding RNA 923
TAS2R16	-1.11445	0.0446131	taste 2 receptor member 16
SAA2	-1.11173	0.0216798	serum amyloid A2
LRFN1	-1.11073	0.0212617	leucine rich repeat and fibronectin type III domain containing 1
SQLE	-1.10821	0.0177174	squalene epoxidase
RFC3	-1.10778	0.0170747	replication factor C subunit 3
ORC6	-1.10694	0.0327805	origin recognition complex subunit 6
RAB33A	-1.10413	0.00787301	RAB33A, member RAS oncogene family
MCM6	-1.10188	0.0395356	minichromosome maintenance complex component 6
LOC105379499	-1.09954	0.0012756	uncharacterized LOC105379499
LIPI	-1.09846	0.00064359	lipase I
NDNF	-1.09611	0.00568758	neuron derived neurotrophic factor
FBXO43	-1.0954	0.00397396	F-box protein 43
ARHGEF39	-1.09337	0.0180078	Rho guanine nucleotide exchange factor 39
PCDHB16	-1.0928	0.0078328	protocadherin beta 16
JCAD	-1.09169	0.0349532	junctional cadherin 5 associated
TDG	-1.09113	0.0155401	thymine DNA glycosylase
BLM	-1.08756	0.0444399	BLM RecQ like helicase
PCDH9	-1.0865	0.00379837	protocadherin 9
CENPK	-1.08527	0.0182356	centromere protein K
OR12D1	-1.08412	0.0289876	olfactory receptor family 12 subfamily D member 1 (gene/pseudogene)
L3MBTL2	-1.08147	0.00167719	L3MBTL histone methyl-lysine binding protein 2
TMSB15A	-1.07961	0.00253792	thymosin beta 15A
INCENP	-1.07931	0.00816618	inner centromere protein
ZNF833P	-1.07871	0.00344674	zinc finger protein 833, pseudogene
ECT2	-1.07777	0.0130584	epithelial cell transforming 2
FANCA	-1.07597	0.0237616	FA complementation group A
TYMS	-1.07536	0.00636774	thymidylate synthetase
NOG	-1.06965	6.50458e-05	noggin
L1TD1	-1.06909	0.0111455	LINE1 type transposase domain containing 1
LINC00641	-1.06898	0.00144394	long intergenic non-protein coding RNA 641
DDIAS	-1.0681	0.0400964	DNA damage induced apoptosis suppressor
KCNA2	-1.06538	0.00955955	potassium voltage-gated channel subfamily A member 2
ZNF736	-1.06371	0.0268169	zinc finger protein 736
RANBP6	-1.06369	0.00303169	RAN binding protein 6
ZNF730	-1.06174	0.0183031	zinc finger protein 730
NCAPD3	-1.05981	0.0341931	non-SMC condensin II complex subunit D3
FANCD2	-1.05842	0.034337	FA complementation group D2
FZD1	-1.05831	0.000802182	frizzled class receptor 1
ATPAF1	-1.05762	0.00553713	ATP synthase mitochondrial F1 complex assembly factor 1
NXPH2	-1.05709	0.012943	neurexophilin 2
lnc-PPDPF-1	-1.0569	0.0436374	None
LRTM1	-1.05574	0.00612408	leucine rich repeats and transmembrane domains 1
DIRAS3	-1.0556	0.0105287	DIRAS family GTPase 3
ST3GAL6	-1.0524	0.0133362	ST3 beta-galactoside alpha-2,3-sialyltransferase 6
PBK	-1.05163	0.0146188	PDZ binding kinase
LINC00463	-1.05154	0.0198828	long intergenic non-protein coding RNA 463
MFSD2A	-1.05019	0.0106998	MFSD2 lysolipid transporter A, lysophospholipid
SYNC	-1.05015	0.0135636	syncoilin, intermediate filament protein
NEMP1	-1.04848	0.0112186	nuclear envelope integral membrane protein 1
RRM2	-1.04722	0.0375228	ribonucleotide reductase regulatory subunit M2
ZNF847P	-1.04705	0.0160438	zinc finger protein 847, pseudogene
CD79A	-1.0443	0.0428475	CD79a molecule
UACA	-1.0431	0.0164298	uveal autoantigen with coiled-coil domains and ankyrin repeats
ADGRG7	-1.03938	0.0254218	adhesion G protein-coupled receptor G7
ANKH	-1.03464	0.00306193	ANKH inorganic pyrophosphate transport regulator
lnc-C11orf1-1	-1.03416	0.00761986	None
SPATA5	-1.03347	0.0303371	AFG2 AAA ATPase homolog A
PLEKHA7	-1.03282	0.0190196	pleckstrin homology domain containing A7
CDK2	-1.03125	0.048114	cyclin dependent kinase 2
AMBN	-1.02817	0.0101858	ameloblastin
ZNF208	-1.0263	0.0421296	zinc finger protein 208
CDH10	-1.02248	0.0335419	cadherin 10
MYOM2	-1.02001	0.0270021	myomesin 2
NPHS2	-1.01784	0.0263155	NPHS2 stomatin family member, podocin
MVD	-1.01726	0.00448498	mevalonate diphosphate decarboxylase
SOX2	-1.0161	0.0115592	SRY-box transcription factor 2
KPRP	-1.01486	0.0211084	keratinocyte proline rich protein
TRIM29	-1.0144	0.0470718	tripartite motif containing 29
SLC2A12	-1.01347	0.0143239	solute carrier family 2 member 12
SRSF2	-1.01305	0.00996825	serine and arginine rich splicing factor 2
PMCHL1	-1.01185	0.0113776	pro-melanin concentrating hormone like 1 (pseudogene)
FGF14	-1.00985	0.0124905	fibroblast growth factor 14
NDC1	-1.00583	0.0216531	NDC1 transmembrane nucleoporin
DNA2	-1.00516	0.00909325	DNA replication helicase/nuclease 2
ZGRF1	-1.00463	0.0273754	zinc finger GRF-type containing 1
CACNB2	-1.00157	0.0167207	calcium voltage-gated channel auxiliary subunit beta 2
ASPM	-1.00156	0.000765871	assembly factor for spindle microtubules
CCNF	-1.00095	0.0217056	cyclin F
CDH6	-1.00019	0.0147913	cadherin 6
FRG2C	-1.00002	0.0245835	FSHD region gene 2 family member C
LOXHD1	-0.900836	0.0643922	lipoxygenase homology PLAT domains 1

## Sheet: Supplementary Table S3
Supplementary Table S3: 920 differentially expressed genes between DOX+ and CTR (D0) in A673pTERshCD99 model
Genes upregulated in A673pTERshCD99 sorted according to fold change
Gene_ID	log2FoldChange	P.Value	Description
CXCL14	5.6609	0.029905	C-X-C motif chemokine ligand 14
NUPR1	5.05356	0.000263585	nuclear protein 1, transcriptional regulator
PTX3	4.88475	2.12714e-05	pentraxin 3
KLHDC7B	4.57591	7.22377e-08	kelch domain containing 7B
DEPP1	4.44552	0.0241932	DEPP autophagy regulator 1
ASS1	4.26595	0.00143907	argininosuccinate synthase 1
HMCN2	3.44423	0.014868	hemicentin 2
S100P	3.28318	2.87891e-05	S100 calcium binding protein P
SDSL	3.28151	0.00048321	serine dehydratase like
IL20RB	3.25534	3.69028e-06	interleukin 20 receptor subunit beta
KRT34	3.24325	5.58198e-05	keratin 34
SIPA1L2	3.21662	0.00382341	signal induced proliferation associated 1 like 2
CRYAB	3.1608	0.0405418	crystallin alpha B
ULK4	3.14919	5.28627e-06	unc-51 like kinase 4
UTS2B	3.12247	0.0360125	urotensin 2B
TGFBI	3.00198	0.0456432	transforming growth factor beta induced
GDF15	2.97642	0.00179297	growth differentiation factor 15
KCNN4	2.90504	0.046472	potassium calcium-activated channel subfamily N member 4
CLIP3	2.85445	0.000411562	CAP-Gly domain containing linker protein 3
RBP1	2.7669	0.000863387	retinol binding protein 1
ADM	2.75888	0.00114202	adrenomedullin
ADGRG1	2.75412	0.00351947	adhesion G protein-coupled receptor G1
TSPAN18	2.73864	0.00350638	tetraspanin 18
UNC5B	2.72253	0.000215232	unc-5 netrin receptor B
LOX	2.71017	7.47639e-05	lysyl oxidase
FAIM2	2.67018	0.000382487	Fas apoptotic inhibitory molecule 2
CSTA	2.64926	4.41546e-05	cystatin A
TMEM63C	2.64085	1.36426e-05	transmembrane protein 63C
WFDC21P	2.60615	2.31008e-05	WAP four-disulfide core domain 21, pseudogene
ANGPTL2	2.60503	0.0341855	angiopoietin like 2
INHBE	2.59477	2.21837e-05	inhibin subunit beta E
CROCC2	2.56378	0.0144732	ciliary rootlet coiled-coil, rootletin family member 2
CHRM1	2.5538	0.0410552	cholinergic receptor muscarinic 1
SPOCK1	2.54598	0.0181144	SPARC (osteonectin), cwcv and kazal like domains proteoglycan 1
PCDH1	2.45655	6.31254e-05	protocadherin 1
CCPG1	2.44371	4.43387e-05	cell cycle progression 1
TIMP4	2.42093	0.0277903	TIMP metallopeptidase inhibitor 4
NNMT	2.42009	3.17377e-05	nicotinamide N-methyltransferase
EBI3	2.41301	0.00860833	Epstein-Barr virus induced 3
ALPK2	2.37027	3.49875e-05	alpha kinase 2
ISLR	2.34223	0.039652	immunoglobulin superfamily containing leucine rich repeat
SGCG	2.33981	0.000179153	sarcoglycan gamma
PRKCH	2.30621	0.0139572	protein kinase C eta
TMEM200A	2.3043	0.0441696	transmembrane protein 200A
GPNMB	2.29825	0.00065626	glycoprotein nmb
ND6	2.29582	2.6933e-05	NADH dehydrogenase subunit 6
PLEKHB1	2.29402	0.0108087	pleckstrin homology domain containing B1
LRRN4CL	2.29246	0.000543686	LRRN4 C-terminal like
AHNAK2	2.28946	0.00342112	AHNAK nucleoprotein 2
TCEA1	2.25578	0.000893354	transcription elongation factor A1
ALDH2	2.24352	8.08e-05	aldehyde dehydrogenase 2 family member
SPOCD1	2.2059	0.020203	SPOC domain containing 1
SEMA3B	2.19499	0.000606527	semaphorin 3B
SSC5D	2.19022	0.0127722	scavenger receptor cysteine rich family member with 5 domains
PCNX2	2.1876	0.00461076	pecanex 2
ARMC4	2.17614	0.00464441	outer dynein arm docking complex subunit 2
TIMP3	2.15638	0.022426	TIMP metallopeptidase inhibitor 3
DDIT4	2.14863	4.38976e-05	DNA damage inducible transcript 4
RIMS3	2.14771	9.24493e-05	regulating synaptic membrane exocytosis 3
AFAP1L1	2.14474	0.00244541	actin filament associated protein 1 like 1
SYNE3	2.13323	0.000882977	spectrin repeat containing nuclear envelope family member 3
GCHFR	2.12349	0.0091768	GTP cyclohydrolase I feedback regulator
FFAR3	2.11793	1.4764e-06	free fatty acid receptor 3
SELENOM	2.10986	0.00624161	selenoprotein M
CCN3	2.10611	0.0492361	cellular communication network factor 3
SPRR2A	2.09987	0.00254136	small proline rich protein 2A
MVP	2.08251	0.00394221	major vault protein
LPIN3	2.08041	0.00209963	lipin 3
RSPH1	2.07372	0.00733755	radial spoke head component 1
FLRT1	2.05373	0.00508582	fibronectin leucine rich transmembrane protein 1
RBKS	2.04532	0.00194962	ribokinase
SCN9A	2.04374	0.00113032	sodium voltage-gated channel alpha subunit 9
CORO2B	2.03434	0.0488519	coronin 2B
SCRG1	2.03111	0.000197661	stimulator of chondrogenesis 1
LURAP1L	2.02824	0.000171033	leucine rich adaptor protein 1 like
BEX2	2.02637	0.000545211	brain expressed X-linked 2
GUCY1A2	2.01305	9.07641e-05	guanylate cyclase 1 soluble subunit alpha 2
DDIT3	2.01287	0.00814181	DNA damage inducible transcript 3
GSG1	2.00888	0.00331439	germ cell associated 1
SLC44A5	2.0075	0.0235991	solute carrier family 44 member 5
CTSG	2.00367	0.000206552	cathepsin G
WIPI1	1.99489	0.00575396	WD repeat domain, phosphoinositide interacting 1
SLC43A2	1.97399	9.586e-05	solute carrier family 43 member 2
TSC22D3	1.96963	0.000735444	TSC22 domain family member 3
ACP5	1.96871	0.000292649	acid phosphatase 5, tartrate resistant
CDH15	1.96094	0.00306233	cadherin 15
EEF1A2	1.94923	0.0468274	eukaryotic translation elongation factor 1 alpha 2
LMO7DN	1.94722	0.00701121	LMO7 downstream neighbor
PTPRH	1.94162	0.00108848	protein tyrosine phosphatase receptor type H
SPX	1.93738	0.000121252	spexin hormone
EHD2	1.93467	0.00167432	EH domain containing 2
TM6SF1	1.92932	3.72073e-05	transmembrane 6 superfamily member 1
OPTN	1.91978	0.000225933	optineurin
ADSS1	1.91872	0.001571	adenylosuccinate synthase 1
MFAP4	1.91129	0.000652653	microfibril associated protein 4
P4HA2	1.90624	0.0119687	prolyl 4-hydroxylase subunit alpha 2
LRRC49	1.90425	0.000506421	leucine rich repeat containing 49
ZNF423	1.89784	0.0424225	zinc finger protein 423
KLF2	1.89684	0.0196087	KLF transcription factor 2
CACNA1A	1.89476	0.000276563	calcium voltage-gated channel subunit alpha1 A
ABHD8	1.87542	0.0420916	abhydrolase domain containing 8
LGI4	1.87099	0.022196	leucine rich repeat LGI family member 4
LIMS2	1.8574	0.00148823	LIM zinc finger domain containing 2
JAKMIP3	1.85443	0.00484699	Janus kinase and microtubule interacting protein 3
SPINK1	1.84734	4.79115e-05	serine peptidase inhibitor Kazal type 1
CALD1	1.84573	0.0034424	caldesmon 1
PARP10	1.8313	0.00016384	poly(ADP-ribose) polymerase family member 10
ALDH1L2	1.82951	0.0002627	aldehyde dehydrogenase 1 family member L2
CLCN4	1.82233	0.0198322	chloride voltage-gated channel 4
CTHRC1	1.80917	0.00313249	collagen triple helix repeat containing 1
VEPH1	1.80224	0.000309517	ventricular zone expressed PH domain containing 1
ZFP36L1	1.79887	0.000444448	ZFP36 ring finger protein like 1
HID1	1.79142	0.00151797	HID1 domain containing
CHMP4C	1.78204	0.00237913	charged multivesicular body protein 4C
TRIB3	1.77923	0.000135269	tribbles pseudokinase 3
MT1F	1.77404	0.00891075	metallothionein 1F
SCARNA14	1.77195	0.000390575	small Cajal body-specific RNA 14
HMGA2	1.77194	0.00544261	high mobility group AT-hook 2
HEBP2	1.76911	1.0617e-05	heme binding protein 2
DCLK1	1.7682	0.00613042	doublecortin like kinase 1
ISG20	1.76456	2.3436e-05	interferon stimulated exonuclease gene 20
LPP	1.76215	0.00104127	LIM domain containing preferred translocation partner in lipoma
EFEMP2	1.75724	0.0031442	EGF containing fibulin extracellular matrix protein 2
ATP1A2	1.74747	0.0314706	ATPase Na+/K+ transporting subunit alpha 2
RPL23AP87	1.74637	0.000458583	ribosomal protein L23a pseudogene 87
MT1L	1.74299	0.000691527	metallothionein 1L (pseudogene)
RAB15	1.74244	0.0106688	RAB15, member RAS oncogene family
IL1A	1.73078	0.0169822	interleukin 1 alpha
CCN5	1.72758	0.00794152	cellular communication network factor 5
GDAP1L1	1.72348	1.92662e-05	ganglioside induced differentiation associated protein 1 like 1
ARHGAP26	1.7177	0.000409948	Rho GTPase activating protein 26
SLC4A3	1.71395	0.00561109	solute carrier family 4 member 3
NOS3	1.70632	0.0282533	nitric oxide synthase 3
LRRC75B	1.70127	0.000427746	leucine rich repeat containing 75B
GM2A	1.70039	0.00118347	ganglioside GM2 activator
MNX1	1.69394	0.00209004	motor neuron and pancreas homeobox 1
FOSL2	1.6939	0.00063025	FOS like 2, AP-1 transcription factor subunit
HMOX1	1.69236	0.00521544	heme oxygenase 1
DLX2	1.69012	0.00270608	distal-less homeobox 2
WTIP	1.67991	0.000533717	WT1 interacting protein
MGLL	1.67779	0.046685	monoglyceride lipase
PTGIR	1.67109	0.0165836	prostaglandin I2 receptor
SAMD12	1.66914	0.000420425	sterile alpha motif domain containing 12
MT1B	1.66914	0.00104377	metallothionein 1B
FBXO2	1.66642	0.00834887	F-box protein 2
PTGER1	1.66266	0.0153992	prostaglandin E receptor 1
BDKRB1	1.6588	0.000684484	bradykinin receptor B1
LRP1B	1.65385	0.0317157	LDL receptor related protein 1B
IDNK	1.6454	0.00296324	IDNK gluconokinase
MT1H	1.64398	0.00174288	metallothionein 1H
FAR2	1.63972	0.00033354	fatty acyl-CoA reductase 2
CREG1	1.63927	0.00289463	cellular repressor of E1A stimulated genes 1
TGFB2	1.63832	0.000615495	transforming growth factor beta 2
TLE4	1.638	0.00435174	TLE family member 4, transcriptional corepressor
GPR20	1.63688	0.00633271	G protein-coupled receptor 20
BST2	1.63553	0.0250572	bone marrow stromal cell antigen 2
NUAK1	1.62984	0.048363	NUAK family kinase 1
CBLN3	1.62977	0.0022262	cerebellin 3 precursor
HOXB9	1.62402	0.000641247	homeobox B9
HSPB2	1.61825	0.0025235	heat shock protein family B (small) member 2
MSRA	1.61552	0.0158758	methionine sulfoxide reductase A
RCOR2	1.61412	0.0483478	REST corepressor 2
PLK2	1.61136	0.0221721	polo like kinase 2
ACSF2	1.61	0.000646726	acyl-CoA synthetase family member 2
CARD10	1.60899	0.0288907	caspase recruitment domain family member 10
ITGA3	1.60704	0.000972283	integrin subunit alpha 3
SPATA6	1.60351	0.0119757	spermatogenesis associated 6
SLC16A5	1.59789	0.0113007	solute carrier family 16 member 5
IFI27L2	1.5903	0.00976862	interferon alpha inducible protein 27 like 2
CITED4	1.58613	0.0201159	Cbp/p300 interacting transactivator with Glu/Asp rich carboxy-terminal domain 4
CAPN5	1.58325	0.000364979	calpain 5
SMIM1	1.57757	0.000518761	small integral membrane protein 1 (Vel blood group)
ABCG1	1.56745	0.00125447	ATP binding cassette subfamily G member 1
LAMP3	1.56668	0.000481088	lysosomal associated membrane protein 3
INPP4B	1.5643	0.019901	inositol polyphosphate-4-phosphatase type II B
APH1B	1.56187	0.0101147	aph-1 homolog B, gamma-secretase subunit
TSPAN10	1.56033	0.00561147	tetraspanin 10
FUT1	1.5568	0.000239735	fucosyltransferase 1 (H blood group)
PLAC1	1.55554	0.0121623	placenta enriched 1
SH3KBP1	1.55427	0.000652587	SH3 domain containing kinase binding protein 1
BDKRB2	1.55383	0.000709679	bradykinin receptor B2
CHPF	1.55106	0.000593658	chondroitin polymerizing factor
PRKACB	1.55029	0.000177687	protein kinase cAMP-activated catalytic subunit beta
EFCAB6	1.55002	0.00634711	EF-hand calcium binding domain 6
MLXIPL	1.5489	0.000605848	MLX interacting protein like
KCNT2	1.54582	0.000520613	potassium sodium-activated channel subfamily T member 2
FBXO10	1.54323	0.00287008	F-box protein 10
CTSO	1.54191	0.0133157	cathepsin O
MT1X	1.53398	0.000218776	metallothionein 1X
ESRP1	1.53375	0.000548845	epithelial splicing regulatory protein 1
ITPR1	1.53206	0.00490041	inositol 1,4,5-trisphosphate receptor type 1
KRT80	1.52724	0.0413384	keratin 80
MOV10L1	1.52502	0.000786652	Mov10 like RNA helicase 1
VSTM2L	1.52049	0.0252508	V-set and transmembrane domain containing 2 like
APOBEC3C	1.51981	0.0485126	apolipoprotein B mRNA editing enzyme catalytic subunit 3C
CREB3L1	1.51773	0.0029837	cAMP responsive element binding protein 3 like 1
GOLGB1	1.51154	0.000514433	golgin B1
HKDC1	1.50963	0.00405462	hexokinase domain containing 1
KRT14	1.50844	0.0353083	keratin 14
SERPINB6	1.5054	0.00790728	serpin family B member 6
MYOM1	1.50136	0.0323774	myomesin 1
ARHGEF28	1.49946	0.00352516	Rho guanine nucleotide exchange factor 28
SCARNA11	1.49881	0.000861831	small Cajal body-specific RNA 11
HSPB3	1.49099	0.0426979	heat shock protein family B (small) member 3
IGFBP6	1.49079	0.0197142	insulin like growth factor binding protein 6
SPATA20	1.49013	0.00119689	spermatogenesis associated 20
COTL1	1.48955	0.0212715	coactosin like F-actin binding protein 1
SCAMP5	1.48618	0.00769235	secretory carrier membrane protein 5
CTF1	1.48517	0.00389893	cardiotrophin 1
ETNK2	1.4847	0.0116688	ethanolamine kinase 2
TMEM88	1.48007	0.00364683	transmembrane protein 88
MIOX	1.47882	0.000229618	myo-inositol oxygenase
NIPAL3	1.47872	0.0020809	NIPA like domain containing 3
FAM114A1	1.47766	0.00203103	family with sequence similarity 114 member A1
HHAT	1.47519	0.00251434	hedgehog acyltransferase
PLA2G4C	1.47424	0.00410183	phospholipase A2 group IVC
LARP6	1.47397	0.0499197	La ribonucleoprotein 6, translational regulator
TNS2	1.47299	0.00867254	tensin 2
SLC22A4	1.4711	0.00275449	solute carrier family 22 member 4
MPZ	1.46932	0.00107159	myelin protein zero
NIBAN1	1.46764	0.000246861	niban apoptosis regulator 1
TRIM66	1.46648	0.0059084	tripartite motif containing 66
EPAS1	1.46618	0.00140393	endothelial PAS domain protein 1
SH3D19	1.46558	0.0096934	SH3 domain containing 19
SH2D3C	1.45868	0.00666105	SH2 domain containing 3C
RENBP	1.45457	0.00152573	renin binding protein
GUCA2B	1.45452	0.0141005	guanylate cyclase activator 2B
FGGY	1.45399	0.00104939	FGGY carbohydrate kinase domain containing
BBS9	1.45397	0.00966674	Bardet-Biedl syndrome 9
UNC5D	1.45122	0.0317335	unc-5 netrin receptor D
SUCLG2	1.45074	0.0263399	succinate-CoA ligase GDP-forming subunit beta
CABCOCO1	1.44914	0.00111428	ciliary associated calcium binding coiled-coil 1
GRASP	1.44509	0.00353366	trafficking regulator and scaffold protein tamalin
TCP11L2	1.44453	0.00169988	t-complex 11 like 2
DNAH10	1.44392	0.000184769	dynein axonemal heavy chain 10
NEDD9	1.44153	0.0090763	neural precursor cell expressed, developmentally down-regulated 9
MAML2	1.43779	0.00103957	mastermind like transcriptional coactivator 2
MTHFS	1.43176	0.0169363	methenyltetrahydrofolate synthetase
PLEKHG1	1.43104	0.000997762	pleckstrin homology and RhoGEF domain containing G1
PYGO1	1.42947	0.0260302	pygopus family PHD finger 1
IGDCC4	1.42424	0.00118653	immunoglobulin superfamily DCC subclass member 4
CMTM8	1.4221	0.0309244	CKLF like MARVEL transmembrane domain containing 8
IGF2BP2	1.41961	0.00562755	insulin like growth factor 2 mRNA binding protein 2
PNMA6E	1.41822	0.0124711	PNMA family member 6E
CLIP1	1.41733	0.0036084	CAP-Gly domain containing linker protein 1
HLCS	1.41707	0.000309995	holocarboxylase synthetase
ZBTB20	1.41134	0.0153024	zinc finger and BTB domain containing 20
MTMR9LP	1.40846	0.00250053	myotubularin related protein 9 like, pseudogene
CCN1	1.40746	0.0290536	cellular communication network factor 1
FN1	1.40622	0.0131762	fibronectin 1
WARS1	1.40224	2.15949e-05	tryptophanyl-tRNA synthetase 1
KCNMB4	1.40079	0.0133533	potassium calcium-activated channel subfamily M regulatory beta subunit 4
FAM171B	1.39969	0.00328055	family with sequence similarity 171 member B
PNRC1	1.39937	0.000414551	proline rich nuclear receptor coactivator 1
EMID1	1.39794	0.00454416	EMI domain containing 1
SOCS1	1.39776	0.0014527	suppressor of cytokine signaling 1
APOE	1.39731	0.00958504	apolipoprotein E
HSBP1L1	1.3961	0.00510862	heat shock factor binding protein 1 like 1
ALCAM	1.39541	0.0056416	activated leukocyte cell adhesion molecule
EZHIP	1.39426	0.00345631	EZH inhibitory protein
CLGN	1.39265	0.0191052	calmegin
NOXA1	1.39246	0.00828206	NADPH oxidase activator 1
CH25H	1.39068	0.00354555	cholesterol 25-hydroxylase
COL18A1	1.39045	0.0289538	collagen type XVIII alpha 1 chain
LINP1	1.38946	0.00979278	lncRNA in non-homologous end joining pathway 1
CASP1	1.3875	0.0157808	caspase 1
ATP6AP1L	1.3867	0.0141862	ATPase H+ transporting accessory protein 1 like (pseudogene)
EVA1A	1.38599	0.00940017	eva-1 homolog A, regulator of programmed cell death
FAM71E1	1.38595	0.00334013	golgi associated RAB2 interactor 5A
PPIC	1.38557	0.0194809	peptidylprolyl isomerase C
S100A6	1.38535	0.00623221	S100 calcium binding protein A6
MARCHF4	1.38503	0.000193938	membrane associated ring-CH-type finger 4
IL32	1.38375	0.0138093	interleukin 32
FAM43A	1.38343	0.00298055	family with sequence similarity 43 member A
LYRM9	1.38341	0.000366444	LYR motif containing 9
MGST1	1.38297	0.00057173	microsomal glutathione S-transferase 1
PARVA	1.38244	0.00979587	parvin alpha
AKR1C1	1.3801	0.00121158	aldo-keto reductase family 1 member C1
TMEM59L	1.37846	0.00193897	transmembrane protein 59 like
SDK2	1.37652	0.0419379	sidekick cell adhesion molecule 2
NADK2	1.37598	0.0165976	NAD kinase 2, mitochondrial
MAP1LC3A	1.37591	0.00842487	microtubule associated protein 1 light chain 3 alpha
PWAR1	1.37567	0.00197328	Prader Willi/Angelman region RNA 1
SCARNA20	1.37378	0.000311732	small Cajal body-specific RNA 20
DLG1	1.37039	0.00104546	discs large MAGUK scaffold protein 1
CAMK2N1	1.37033	0.0111108	calcium/calmodulin dependent protein kinase II inhibitor 1
SPATA17	1.36958	0.0101445	spermatogenesis associated 17
NTN5	1.36244	0.0120917	netrin 5
CCDC102B	1.36159	0.00140126	coiled-coil domain containing 102B
SATB1	1.35995	0.0489285	SATB homeobox 1
JDP2	1.35915	0.0010193	Jun dimerization protein 2
ACTA2	1.3581	0.0376638	actin alpha 2, smooth muscle
AKNA	1.35417	0.00263853	AT-hook transcription factor
SPRY2	1.34981	0.0120384	sprouty RTK signaling antagonist 2
FERMT2	1.34584	0.00248006	FERM domain containing kindlin 2
CREBRF	1.34445	0.0167041	CREB3 regulatory factor
NUAK2	1.34184	0.0110282	NUAK family kinase 2
HSD17B14	1.34156	0.00582889	hydroxysteroid 17-beta dehydrogenase 14
PAPSS2	1.34084	0.00716145	3'-phosphoadenosine 5'-phosphosulfate synthase 2
RHOU	1.33912	0.00608197	ras homolog family member U
ANKRD22	1.33821	0.002949	ankyrin repeat domain 22
CASTOR1	1.33577	0.00437117	cytosolic arginine sensor for mTORC1 subunit 1
MEI1	1.33356	0.00560368	meiotic double-stranded break formation protein 1
PHYH	1.32989	0.00644769	phytanoyl-CoA 2-hydroxylase
ITGA6	1.32837	0.0172177	integrin subunit alpha 6
REEP2	1.32752	0.00588074	receptor accessory protein 2
CPEB1	1.327	0.0160718	cytoplasmic polyadenylation element binding protein 1
MRTFB	1.32537	0.0449636	myocardin related transcription factor B
ERICH5	1.3237	0.0122947	glutamate rich 5
CAPG	1.32234	0.0149383	capping actin protein, gelsolin like
PKP2	1.32189	0.0103215	plakophilin 2
GEM	1.31875	0.00577628	GTP binding protein overexpressed in skeletal muscle
ACOT1	1.31373	0.0277073	acyl-CoA thioesterase 1
CYS1	1.31057	0.00301613	cystin 1
IL7R	1.30523	0.00257672	interleukin 7 receptor
MCAM	1.29668	0.0226953	melanoma cell adhesion molecule
REST	1.29482	0.00272504	RE1 silencing transcription factor
RAB43	1.29419	0.00138416	RAB43, member RAS oncogene family
AKR1B1	1.29034	0.00115907	aldo-keto reductase family 1 member B
HCG18	1.29013	0.0374163	HLA complex group 18
DNAAF4	1.29007	0.0172613	dynein axonemal assembly factor 4
NMRK1	1.28991	0.00166204	nicotinamide riboside kinase 1
VPS13C	1.28453	0.0063738	vacuolar protein sorting 13 homolog C
IQSEC2	1.28434	0.00472242	IQ motif and Sec7 domain ArfGEF 2
MT1A	1.28102	0.00372782	metallothionein 1A
COL5A1	1.28033	0.00610171	collagen type V alpha 1 chain
MT2A	1.28031	0.0013641	metallothionein 2A
RAB38	1.27967	0.00297535	RAB38, member RAS oncogene family
CAST	1.27944	0.0020346	calpastatin
PRPH	1.27811	0.00210789	peripherin
CARD16	1.27572	0.00244549	caspase recruitment domain family member 16
LAD1	1.27446	0.00251572	ladinin 1
RBMS3	1.27322	0.00374687	RNA binding motif single stranded interacting protein 3
TLX2	1.27237	0.0365438	T cell leukemia homeobox 2
RHOC	1.26576	0.0148842	ras homolog family member C
SLC16A6	1.2644	0.00147854	solute carrier family 16 member 6
SDCBP	1.26383	0.0104744	syndecan binding protein
CHAC1	1.26325	0.00020861	ChaC glutathione specific gamma-glutamylcyclotransferase 1
CMTM5	1.26311	0.0375272	CKLF like MARVEL transmembrane domain containing 5
PDCD4	1.2619	0.00135669	programmed cell death 4
SHTN1	1.26155	0.000366288	shootin 1
NNT	1.26091	0.00881231	nicotinamide nucleotide transhydrogenase
TBC1D19	1.25964	0.00261446	TBC1 domain family member 19
TMEM54	1.25823	0.00671457	transmembrane protein 54
SRPX2	1.2567	0.00889584	sushi repeat containing protein X-linked 2
FSTL1	1.25558	0.0015104	follistatin like 1
ZBED3	1.25251	0.0028431	zinc finger BED-type containing 3
GREM1	1.25238	0.00662682	gremlin 1, DAN family BMP antagonist
KIF21A	1.24964	0.0078127	kinesin family member 21A
LMNTD2	1.24573	0.00695283	lamin tail domain containing 2
HSD3B7	1.24569	0.00350412	hydroxy-delta-5-steroid dehydrogenase, 3 beta- and steroid delta-isomerase 7
BEND6	1.24405	0.00721733	BEN domain containing 6
CCDC136	1.24379	0.0184676	coiled-coil domain containing 136
FAM228B	1.24262	0.00299613	family with sequence similarity 228 member B
ZNF541	1.2415	0.000563325	zinc finger protein 541
PTPDC1	1.23975	0.000546787	protein tyrosine phosphatase domain containing 1
HRK	1.23867	0.00813264	harakiri, BCL2 interacting protein
ATF5	1.23571	0.000203799	activating transcription factor 5
FER1L4	1.2263	0.031819	fer-1 like family member 4 (pseudogene)
MXD4	1.22548	0.000743142	MAX dimerization protein 4
TRAPPC6A	1.22527	0.00756145	trafficking protein particle complex subunit 6A
CYTL1	1.22452	0.00170943	cytokine like 1
DNAI1	1.21861	0.0168718	dynein axonemal intermediate chain 1
IFIT2	1.21829	0.0254683	interferon induced protein with tetratricopeptide repeats 2
PCDHB17P	1.21687	0.0158362	protocadherin beta 17 pseudogene
ABTB1	1.21535	0.00182177	ankyrin repeat and BTB domain containing 1
FTL	1.21263	0.0147101	ferritin light chain
PPP1R2	1.20881	0.00323671	protein phosphatase 1 regulatory inhibitor subunit 2
CLSTN3	1.20729	0.0113974	calsyntenin 3
SLC37A1	1.20429	0.0272788	solute carrier family 37 member 1
DHRS3	1.2041	0.0107881	dehydrogenase/reductase 3
SMKR1	1.2016	0.00432199	small lysine rich protein 1
HHLA3	1.19971	0.00390938	ANKRD13C divergent transcript
SCN3B	1.19934	0.00343188	sodium voltage-gated channel beta subunit 3
NEK1	1.19691	0.00954055	NIMA related kinase 1
SYTL1	1.19601	0.00352824	synaptotagmin like 1
PCTP	1.19145	0.0438302	phosphatidylcholine transfer protein
MMP24OS	1.19026	0.00392982	MMP24 opposite strand
SEMA3A	1.18966	0.040376	semaphorin 3A
VASN	1.18803	0.00210263	vasorin
IL6R	1.18781	0.0424577	interleukin 6 receptor
ABLIM1	1.18749	0.000429595	actin binding LIM protein 1
SRXN1	1.18647	0.0438625	sulfiredoxin 1
WNT6	1.18191	0.0226558	Wnt family member 6
TMEM150A	1.1764	0.000930397	transmembrane protein 150A
PLCB1	1.17633	0.00592419	phospholipase C beta 1
FLYWCH1	1.17395	0.0126863	FLYWCH-type zinc finger 1
STARD10	1.17132	0.0130799	StAR related lipid transfer domain containing 10
WBP1L	1.17095	0.00799028	WW domain binding protein 1 like
PELI2	1.17067	0.0193748	pellino E3 ubiquitin protein ligase family member 2
SYCE3	1.17046	0.0149513	synaptonemal complex central element protein 3
RAB39B	1.1696	0.00398823	RAB39B, member RAS oncogene family
LOXL3	1.16917	0.00905051	lysyl oxidase like 3
ARHGAP5	1.16891	0.00239079	Rho GTPase activating protein 5
SLC7A11	1.1675	0.0107869	solute carrier family 7 member 11
PRDM5	1.1665	0.00184136	PR/SET domain 5
ACAP2	1.16541	0.0100483	ArfGAP with coiled-coil, ankyrin repeat and PH domains 2
FBLIM1	1.16515	0.00870705	filamin binding LIM protein 1
PPP1R3G	1.16404	0.00383599	protein phosphatase 1 regulatory subunit 3G
CDC14B	1.16329	0.00479325	cell division cycle 14B
KLF3-AS1	1.16322	0.00234176	KLF3 antisense RNA 1
PXK	1.16304	0.0106374	PX domain containing serine/threonine kinase like
RASA4B	1.16245	0.0130077	RAS p21 protein activator 4B
DLGAP4	1.15918	0.00961064	DLG associated protein 4
BABAM2	1.15898	0.00274189	BRISC and BRCA1 A complex member 2
SNORD66	1.15735	0.00703274	small nucleolar RNA, C/D box 66
RGS5	1.15706	0.00624014	regulator of G protein signaling 5
SLC48A1	1.15702	0.00490815	solute carrier family 48 member 1
SCARNA16	1.15273	0.000233385	small Cajal body-specific RNA 16
RFTN2	1.14699	0.013074	raftlin family member 2
APC2	1.1451	0.0143654	APC regulator of WNT signaling pathway 2
SCARNA17	1.14469	0.0117505	small Cajal body-specific RNA 17
NBDY	1.14397	0.0081059	negative regulator of P-body association
HERPUD1	1.14062	0.0492355	homocysteine inducible ER protein with ubiquitin like domain 1
OSTF1	1.13939	0.00794514	osteoclast stimulating factor 1
CAB39L	1.13917	0.00722838	calcium binding protein 39 like
GALNT9	1.13689	0.00712759	polypeptide N-acetylgalactosaminyltransferase 9
MEF2B	1.13414	0.00481657	myocyte enhancer factor 2B
CCNK	1.13243	0.0041061	cyclin K
OR7E156P	1.13214	0.00144486	olfactory receptor family 7 subfamily E member 156 pseudogene
PDE5A	1.12739	0.00559477	phosphodiesterase 5A
YPEL3	1.12546	0.0016687	yippee like 3
IL1B	1.12499	0.0036172	interleukin 1 beta
LRRC56	1.12429	0.0351177	leucine rich repeat containing 56
PRAG1	1.12337	0.00643188	PEAK1 related, kinase-activating pseudokinase 1
PDLIM7	1.12245	0.021262	PDZ and LIM domain 7
ZNF341	1.12058	0.0237621	zinc finger protein 341
OR7E14P	1.12021	0.00453991	olfactory receptor family 7 subfamily E member 14 pseudogene
ROBO1	1.11888	0.000727901	roundabout guidance receptor 1
DZIP3	1.1157	0.00299282	DAZ interacting zinc finger protein 3
DOCK11	1.11527	0.0320603	dedicator of cytokinesis 11
FTHL17	1.11441	0.00352021	ferritin heavy chain like 17
ELF1	1.11155	0.0169429	E74 like ETS transcription factor 1
FMOD	1.11142	0.0111558	fibromodulin
TK2	1.1112	0.00680318	thymidine kinase 2
UPP1	1.11001	0.00801961	uridine phosphorylase 1
PGPEP1	1.10899	0.019706	pyroglutamyl-peptidase I
ZFP36L2	1.10844	0.00924692	ZFP36 ring finger protein like 2
RN7SL1	1.10765	0.0202229	RNA component of signal recognition particle 7SL1
ROCK1	1.10756	0.00280996	Rho associated coiled-coil containing protein kinase 1
GAB2	1.107	0.0409654	GRB2 associated binding protein 2
PCDHAC1	1.10605	0.00526688	protocadherin alpha subfamily C, 1
SNORA2B	1.10563	0.0315442	small nucleolar RNA, H/ACA box 2B
TFPI	1.1034	0.00855944	tissue factor pathway inhibitor
LIPH	1.10272	0.0148758	lipase H
SLC46A3	1.09981	0.000895429	solute carrier family 46 member 3
CCDC113	1.09954	0.00809161	coiled-coil domain containing 113
ZFAS1	1.09928	0.0131	ZNFX1 antisense RNA 1
SLC40A1	1.09838	0.00310721	solute carrier family 40 member 1
PROS1	1.09767	0.00534581	protein S
CPS1	1.09762	0.0180946	carbamoyl-phosphate synthase 1
ATF3	1.09693	0.00202893	activating transcription factor 3
N4BP2L2	1.09613	0.0408054	NEDD4 binding protein 2 like 2
SEPHS2	1.09447	0.00170675	selenophosphate synthetase 2
DRAM1	1.09274	0.038999	DNA damage regulated autophagy modulator 1
GOLGA8R	1.09098	0.0225607	golgin A8 family member R
NUDT14	1.08977	0.0206847	nudix hydrolase 14
CGNL1	1.08906	0.0439982	cingulin like 1
LRRC2	1.08875	0.0497238	leucine rich repeat containing 2
PARD3B	1.08831	0.00543776	par-3 family cell polarity regulator beta
NRCAM	1.08748	0.025552	neuronal cell adhesion molecule
PSTPIP1	1.08629	0.00672219	proline-serine-threonine phosphatase interacting protein 1
BCL9L	1.08419	0.021296	BCL9 like
FBXO16	1.08185	0.00180706	F-box protein 16
MYL5	1.07982	0.00271778	myosin light chain 5
PRR36	1.07951	0.0372956	proline rich 36
GAS5	1.07887	0.047779	growth arrest specific 5
RHOB	1.07882	0.0186875	ras homolog family member B
CRTC1	1.07866	0.00525588	CREB regulated transcription coactivator 1
TMOD3	1.07762	0.00209891	tropomodulin 3
SYT11	1.07607	0.000960408	synaptotagmin 11
ITPRID2	1.07585	0.0478883	ITPR interacting domain containing 2
GULP1	1.07523	0.02259	GULP PTB domain containing engulfment adaptor 1
COPZ2	1.0736	0.00561668	COPI coat complex subunit zeta 2
NGB	1.07341	0.0280582	neuroglobin
ANXA4	1.07187	0.0204656	annexin A4
CD164	1.07088	0.00575502	CD164 molecule
DCC	1.06808	0.00605322	DCC netrin 1 receptor
SDCBPP2	1.06744	0.0145914	syndecan binding protein pseudogene 2
RASGRF2	1.06644	0.0454736	Ras protein specific guanine nucleotide releasing factor 2
RAPGEF2	1.06513	0.0176543	Rap guanine nucleotide exchange factor 2
DACT3	1.06509	0.0160785	dishevelled binding antagonist of beta catenin 3
IFITM2	1.06508	0.00330096	interferon induced transmembrane protein 2
PARP8	1.06392	0.0437764	poly(ADP-ribose) polymerase family member 8
TPPP3	1.06296	0.026411	tubulin polymerization promoting protein family member 3
RGS9BP	1.06097	0.0127052	regulator of G protein signaling 9 binding protein
ZNF608	1.06081	0.0283441	zinc finger protein 608
CTSF	1.06022	0.00410332	cathepsin F
CNTN6	1.05929	0.0482331	contactin 6
LRP12	1.0588	0.00948315	LDL receptor related protein 12
HBA2	1.0583	0.00196225	hemoglobin subunit alpha 2
NQO1	1.0582	0.0133334	NAD(P)H quinone dehydrogenase 1
PLAU	1.05776	0.00332115	plasminogen activator, urokinase
HTR1F	1.05676	0.0380384	5-hydroxytryptamine receptor 1F
CNN2	1.05586	0.00331166	calponin 2
CCDC159	1.05521	0.0152346	coiled-coil domain containing 159
FYN	1.05443	0.00309463	FYN proto-oncogene, Src family tyrosine kinase
SKIL	1.05433	0.018842	SKI like proto-oncogene
RGS8	1.05308	0.0106167	regulator of G protein signaling 8
MYO15B	1.05251	0.0187039	myosin XVB
ICA1L	1.05096	0.0105061	islet cell autoantigen 1 like
P2RX7	1.05074	0.0186047	purinergic receptor P2X 7
FAM66A	1.05052	0.00634453	family with sequence similarity 66 member A
LGALSL	1.05051	0.0151342	galectin like
ACY1	1.0502	0.0353763	aminoacylase 1
DAB2	1.04994	0.00972876	DAB adaptor protein 2
PCDHGB4	1.04955	0.0158902	protocadherin gamma subfamily B, 4
RHCE	1.04789	0.0136739	Rh blood group CcEe antigens
ZIC2	1.04769	0.011699	Zic family member 2
TTLL1	1.047	0.00786275	TTL family tubulin polyglutamylase complex subunit L1
NPHP3	1.04681	0.0041064	nephrocystin 3
BBOF1	1.04612	0.00432305	basal body orientation factor 1
ADCY6	1.04595	0.00369472	adenylate cyclase 6
DUSP18	1.04532	0.00219812	dual specificity phosphatase 18
IRF1	1.04487	0.0082231	interferon regulatory factor 1
CYSTM1	1.04449	0.00583838	cysteine rich transmembrane module containing 1
ARHGEF2	1.04382	0.030454	Rho/Rac guanine nucleotide exchange factor 2
GCC2	1.04357	0.0199317	GRIP and coiled-coil domain containing 2
NBEAP1	1.0424	0.00251569	neurobeachin pseudogene 1
SLC22A18	1.04144	0.0368793	solute carrier family 22 member 18
ARPIN	1.04055	0.00582957	actin related protein 2/3 complex inhibitor
CAVIN2	1.0405	0.0122418	caveolae associated protein 2
TBC1D2	1.04031	0.014775	TBC1 domain family member 2
BCL2L10	1.03895	0.00387153	BCL2 like 10
QKI	1.03732	0.00557114	QKI, KH domain containing RNA binding
LY96	1.03626	0.00524164	lymphocyte antigen 96
ZNF260	1.03604	0.00262151	zinc finger protein 260
CACNA2D1	1.03576	0.00904295	calcium voltage-gated channel auxiliary subunit alpha2delta 1
FBXO11	1.03541	0.0100527	F-box protein 11
RPPH1	1.03363	0.0269976	ribonuclease P RNA component H1
C1QTNF1	1.03288	0.00182137	C1q and TNF related 1
SORCS1	1.03156	0.017913	sortilin related VPS10 domain containing receptor 1
ARHGAP42	1.03025	0.00733097	Rho GTPase activating protein 42
CHROMR	1.03009	0.0215387	cholesterol induced regulator of metabolism RNA
UST	1.02803	0.0210882	uronyl 2-sulfotransferase
ACTR2	1.02428	0.00590518	actin related protein 2
COL6A1	1.02295	0.00944016	collagen type VI alpha 1 chain
UBTD1	1.0221	0.0214983	ubiquitin domain containing 1
PCDHAC2	1.02096	0.0444533	protocadherin alpha subfamily C, 2
MXI1	1.01922	0.00374698	MAX interactor 1, dimerization protein
SPEG	1.01808	0.0151245	striated muscle enriched protein kinase
ND2	1.01731	0.00494326	NADH dehydrogenase subunit 2
ANGPTL1	1.01651	0.0390249	angiopoietin like 1
RNF187	1.01596	0.000377683	ring finger protein 187
FAM102A	1.0137	0.00979324	estrogen-induced osteoclastogenesis regulator 1
TMEM191A	1.01356	0.00976257	transmembrane protein 191A (pseudogene)
STAC2	1.00798	0.00682022	SH3 and cysteine rich domain 2
PINK1	1.00755	0.0132119	PTEN induced kinase 1
FSTL5	1.00608	0.0359614	follistatin like 5
ZCWPW1	1.00603	0.00910368	zinc finger CW-type and PWWP domain containing 1
GAB1	1.00512	0.00739248	GRB2 associated binding protein 1
ATP9A	1.00405	0.00931395	ATPase phospholipid transporting 9A (putative)
PTPRJ	1.004	0.0460784	protein tyrosine phosphatase receptor type J
DISC1	1.00192	0.0134595	DISC1 scaffold protein
ROCK2	1.00168	0.00173964	Rho associated coiled-coil containing protein kinase 2
Genes downregulated in A673pTERshCD99 sorted according to fold change
Gene_ID	log2FoldChange	P.Value	Description
BHLHE22	-2.67244	0.000977849	basic helix-loop-helix family member e22
CDC45	-2.39453	0.000104522	cell division cycle 45
GFRA2	-2.32966	0.0121756	GDNF family receptor alpha 2
ORC1	-2.28806	0.000137674	origin recognition complex subunit 1
NPY1R	-2.22095	0.0265372	neuropeptide Y receptor Y1
IGSF10	-2.1903	0.000614951	immunoglobulin superfamily member 10
MSMO1	-2.17054	0.0306293	methylsterol monooxygenase 1
VDAC1	-2.15187	0.00742209	voltage dependent anion channel 1
FEZF1	-2.13187	0.0218639	FEZ family zinc finger 1
PRSS35	-2.11337	0.000862542	serine protease 35
MCM10	-2.09217	0.000293761	minichromosome maintenance 10 replication initiation factor
GAS1	-2.08925	0.000604596	growth arrest specific 1
PRR5L	-2.0705	0.00691929	proline rich 5 like
SCNN1G	-2.01005	0.0119934	sodium channel epithelial 1 subunit gamma
EGR4	-1.99362	0.0350458	early growth response 4
NUDT15	-1.97196	0.000719993	nudix hydrolase 15
MYCN	-1.93277	0.00161204	MYCN proto-oncogene, bHLH transcription factor
NASP	-1.88457	0.0015532	nuclear autoantigenic sperm protein
MYOM2	-1.87576	0.00442834	myomesin 2
XRCC2	-1.8753	0.0136498	X-ray repair cross complementing 2
STEAP1	-1.85783	0.00873573	STEAP family member 1
CYP4F22	-1.84837	0.00862188	cytochrome P450 family 4 subfamily F member 22
APELA	-1.84616	0.00707653	apelin receptor early endogenous ligand
TEX19	-1.84132	0.00190907	testis expressed 19
FEN1	-1.84098	0.010488	flap structure-specific endonuclease 1
NTN4	-1.83493	0.00206866	netrin 4
PCDH8	-1.82534	0.00493486	protocadherin 8
CDC25A	-1.82329	0.000678773	cell division cycle 25A
MCM4	-1.82179	0.00330195	minichromosome maintenance complex component 4
MCM7	-1.82031	0.00304934	minichromosome maintenance complex component 7
SLC38A5	-1.81888	0.00208706	solute carrier family 38 member 5
PENK	-1.81771	0.00418984	proenkephalin
MIR17HG	-1.75522	0.00141332	miR-17-92a-1 cluster host gene
SYNPR	-1.7508	0.00985845	synaptoporin
EXO1	-1.72064	0.000160968	exonuclease 1
SSTR1	-1.72022	0.00252297	somatostatin receptor 1
CHAF1A	-1.71561	0.00183632	chromatin assembly factor 1 subunit A
ATP1A4	-1.70726	0.0118895	ATPase Na+/K+ transporting subunit alpha 4
MCM2	-1.69715	0.00439024	minichromosome maintenance complex component 2
DHCR24	-1.69241	0.000447542	24-dehydrocholesterol reductase
SNORD56B	-1.67602	0.000814366	small nucleolar RNA, C/D box 56B
TUT4	-1.67218	0.000462924	terminal uridylyl transferase 4
RAD51	-1.66202	0.000333507	RAD51 recombinase
PCNA	-1.65482	0.0172622	proliferating cell nuclear antigen
ORC6	-1.6382	0.00219097	origin recognition complex subunit 6
SERPINB13	-1.62854	0.00441744	serpin family B member 13
HAUS3	-1.62463	0.00512529	HAUS augmin like complex subunit 3
SGK1	-1.60404	0.000378721	serum/glucocorticoid regulated kinase 1
CDH12	-1.58478	0.0155192	cadherin 12
POLE2	-1.58045	0.000499495	DNA polymerase epsilon 2, accessory subunit
DTL	-1.57971	0.000715751	denticleless E3 ubiquitin protein ligase homolog
PKMYT1	-1.5772	0.000867234	protein kinase, membrane associated tyrosine/threonine 1
GPR19	-1.57573	0.000888874	G protein-coupled receptor 19
DENND2C	-1.56811	0.00420404	DENN domain containing 2C
KIFC1	-1.56791	0.00388123	kinesin family member C1
SLC32A1	-1.56559	0.010873	solute carrier family 32 member 1
LBHD2	-1.56441	0.00161607	LBH domain containing 2
KRTAP4-9	-1.56141	0.016312	keratin associated protein 4-9
MZT2A	-1.5588	0.0014553	mitotic spindle organizing protein 2A
SCARNA23	-1.55544	0.000935649	small Cajal body-specific RNA 23
E2F2	-1.54634	0.0294632	E2F transcription factor 2
NR4A3	-1.54491	0.0083218	nuclear receptor subfamily 4 group A member 3
FAM72B	-1.53938	0.0344474	family with sequence similarity 72 member B
LINC00463	-1.53796	0.0114441	long intergenic non-protein coding RNA 463
SNORD86	-1.53515	0.0148555	small nucleolar RNA, C/D box 86
SLC35F3	-1.53452	0.00492548	solute carrier family 35 member F3
PAQR4	-1.53275	0.00924555	progestin and adipoQ receptor family member 4
SOX1	-1.53029	0.0289214	SRY-box transcription factor 1
TPPP	-1.52905	0.00506096	tubulin polymerization promoting protein
INSIG1	-1.52721	0.00385414	insulin induced gene 1
KIF2C	-1.52555	0.00412892	kinesin family member 2C
TICRR	-1.51533	0.00133279	TOPBP1 interacting checkpoint and replication regulator
WDR76	-1.50873	0.00950309	WD repeat domain 76
BCAS1	-1.50857	0.000683914	brain enriched myelin associated protein 1
E2F8	-1.5051	0.00621638	E2F transcription factor 8
SNORA61	-1.50396	0.0100804	small nucleolar RNA, H/ACA box 61
PNO1	-1.50174	0.00208312	partner of NOB1 homolog
STEAP1B	-1.49053	0.0139883	STEAP family member 1B
DHCR7	-1.48402	0.000793571	7-dehydrocholesterol reductase
HMGCS1	-1.48147	0.00674122	3-hydroxy-3-methylglutaryl-CoA synthase 1
MVD	-1.46585	0.00383681	mevalonate diphosphate decarboxylase
SLC29A2	-1.46183	0.00341901	solute carrier family 29 member 2
PRRT4	-1.4579	0.0119405	proline rich transmembrane protein 4
KMO	-1.45646	0.0107418	kynurenine 3-monooxygenase
POLA2	-1.45617	0.0112272	DNA polymerase alpha 2, accessory subunit
PLCXD3	-1.45449	0.00671706	phosphatidylinositol specific phospholipase C X domain containing 3
LINC01424	-1.45241	0.00363191	long intergenic non-protein coding RNA 1424
ERCC6L	-1.45148	0.00284275	ERCC excision repair 6 like, spindle assembly checkpoint helicase
L3MBTL2	-1.44961	0.00254621	L3MBTL histone methyl-lysine binding protein 2
WT1	-1.44892	0.0339409	WT1 transcription factor
SUV39H1	-1.44599	0.00566025	SUV39H1 histone lysine methyltransferase
DDIAS	-1.44296	0.000511029	DNA damage induced apoptosis suppressor
MASTL	-1.4398	0.000486707	microtubule associated serine/threonine kinase like
LPCAT1	-1.4356	0.00090726	lysophosphatidylcholine acyltransferase 1
PIGW	-1.43221	0.00831343	phosphatidylinositol glycan anchor biosynthesis class W
FGFR3	-1.42672	0.000803549	fibroblast growth factor receptor 3
E2F1	-1.42258	0.043079	E2F transcription factor 1
SUN2	-1.41908	0.000265932	Sad1 and UNC84 domain containing 2
MCM5	-1.41643	0.00640359	minichromosome maintenance complex component 5
SLCO4A1	-1.41301	0.0154902	solute carrier organic anion transporter family member 4A1
HMGCR	-1.40699	0.00428632	3-hydroxy-3-methylglutaryl-CoA reductase
GINS1	-1.4017	0.0386582	GINS complex subunit 1
PASK	-1.39483	0.000595337	PAS domain containing serine/threonine kinase
PTPRF	-1.3947	0.0113982	protein tyrosine phosphatase receptor type F
SLC25A19	-1.39257	0.0052494	solute carrier family 25 member 19
SLC30A3	-1.38837	0.00981717	solute carrier family 30 member 3
CSTF3	-1.38546	0.00734597	cleavage stimulation factor subunit 3
CDK2	-1.38349	0.00134779	cyclin dependent kinase 2
ETS2	-1.38208	0.0096835	ETS proto-oncogene 2, transcription factor
DSN1	-1.3778	0.00236152	DSN1 component of MIS12 kinetochore complex
DCLRE1B	-1.373	0.000731622	DNA cross-link repair 1B
AEN	-1.37134	0.000965052	apoptosis enhancing nuclease
DDB2	-1.36415	0.0016676	damage specific DNA binding protein 2
AURKB	-1.36207	0.00265078	aurora kinase B
MCM6	-1.3577	0.00510621	minichromosome maintenance complex component 6
NRARP	-1.35607	0.00643409	NOTCH regulated ankyrin repeat protein
CDT1	-1.35307	0.0361467	chromatin licensing and DNA replication factor 1
IDI1	-1.34935	0.0211114	isopentenyl-diphosphate delta isomerase 1
MCM3	-1.34897	0.00628731	minichromosome maintenance complex component 3
POLQ	-1.34615	0.00370035	DNA polymerase theta
PARM1	-1.34359	0.00303692	prostate androgen-regulated mucin-like protein 1
QSOX2	-1.33767	0.0183275	quiescin sulfhydryl oxidase 2
HAUS8	-1.33605	0.00240481	HAUS augmin like complex subunit 8
PCAT19	-1.33462	0.0117366	prostate cancer associated transcript 19
DDN	-1.33282	0.00279274	dendrin
ENPEP	-1.32878	0.0500153	glutamyl aminopeptidase
CENPH	-1.32831	0.00168583	centromere protein H
NR0B1	-1.32762	0.0183152	nuclear receptor subfamily 0 group B member 1
GADL1	-1.32513	0.00698187	glutamate decarboxylase like 1
HSPA8	-1.31752	0.00348062	heat shock protein family A (Hsp70) member 8
SLC19A1	-1.31016	0.00235446	solute carrier family 19 member 1
NUF2	-1.30819	0.000355609	NUF2 component of NDC80 kinetochore complex
MRPL38	-1.308	0.0045672	mitochondrial ribosomal protein L38
HASPIN	-1.30328	0.00523043	histone H3 associated protein kinase
FOXB1	-1.30322	0.000552744	forkhead box B1
BDP1	-1.30053	0.0330451	B double prime 1, subunit of RNA polymerase III transcription initiation factor IIIB
LOXHD1	-1.29686	0.0235723	lipoxygenase homology PLAT domains 1
QRFPR	-1.29383	0.00357744	pyroglutamylated RFamide peptide receptor
LDHA	-1.29367	0.018166	lactate dehydrogenase A
SCG2	-1.29302	0.00136884	secretogranin II
NCAPD3	-1.29268	0.00179448	non-SMC condensin II complex subunit D3
H2AX	-1.29134	0.0025869	H2A.X variant histone
ETV4	-1.28781	0.00383569	ETS variant transcription factor 4
SLCO3A1	-1.28679	0.00351716	solute carrier organic anion transporter family member 3A1
FAM72D	-1.28562	0.0148681	family with sequence similarity 72 member D
TRIP13	-1.28207	0.00231304	thyroid hormone receptor interactor 13
TLCD3A	-1.28125	0.00564146	TLC domain containing 3A
SNORD36B	-1.28114	0.00159358	small nucleolar RNA, C/D box 36B
KCTD19	-1.28037	0.0237379	potassium channel tetramerization domain containing 19
CCNF	-1.27988	0.00160055	cyclin F
SNORD56	-1.27765	0.0120177	small nucleolar RNA, C/D box 56
NEIL3	-1.27596	0.00051985	nei like DNA glycosylase 3
PPCS	-1.27394	0.00524191	phosphopantothenoylcysteine synthetase
ENDOG	-1.27279	0.00221728	endonuclease G
MICB	-1.27255	0.00385127	MHC class I polypeptide-related sequence B
CDCA7	-1.27196	0.00225473	cell division cycle associated 7
RRM2	-1.27193	0.000557316	ribonucleotide reductase regulatory subunit M2
CSPG5	-1.2705	0.00714739	chondroitin sulfate proteoglycan 5
KNTC1	-1.26771	0.00161583	kinetochore associated 1
UAP1	-1.26751	0.0176093	UDP-N-acetylglucosamine pyrophosphorylase 1
POU3F3	-1.26518	0.0108025	POU class 3 homeobox 3
SSUH2	-1.265	0.0344439	ssu-2 homolog
TMEM229A	-1.26452	0.02456	transmembrane protein 229A
P2RY1	-1.26313	0.0237145	purinergic receptor P2Y1
CHAC2	-1.26312	0.00496162	ChaC glutathione specific gamma-glutamylcyclotransferase 2
AUNIP	-1.26245	0.0056736	aurora kinase A and ninein interacting protein
CAPN10	-1.25908	0.0215015	calpain 10
ABHD3	-1.25877	0.00185946	abhydrolase domain containing 3, phospholipase
ITPRIPL1	-1.25735	0.0268579	ITPRIP like 1
RAD54L	-1.25436	0.0052435	RAD54 like
TMEM97	-1.25079	0.0126937	transmembrane protein 97
POLE	-1.24971	0.00417432	DNA polymerase epsilon, catalytic subunit
RFC2	-1.24817	0.0200165	replication factor C subunit 2
BLM	-1.24555	0.00265234	BLM RecQ like helicase
SNORD70	-1.24171	0.0488762	small nucleolar RNA, C/D box 70
MIMT1	-1.24136	0.00733552	MER1 repeat containing imprinted transcript 1
MTFR2	-1.23648	0.00114876	mitochondrial fission regulator 2
SLC5A6	-1.22509	0.00321614	solute carrier family 5 member 6
BMPER	-1.22451	0.00172844	BMP binding endothelial regulator
NEMP1	-1.22274	0.00775069	nuclear envelope integral membrane protein 1
FDPSP2	-1.22102	0.00281997	farnesyl diphosphate synthase pseudogene 2
SLC29A1	-1.21989	0.00446282	solute carrier family 29 member 1 (Augustine blood group)
MVK	-1.21479	0.00543393	mevalonate kinase
HNRNPD	-1.21153	0.00672358	heterogeneous nuclear ribonucleoprotein D
FGFBP3	-1.20832	0.0194508	fibroblast growth factor binding protein 3
CDCA3	-1.2059	0.00496832	cell division cycle associated 3
RADIL	-1.20357	0.00350724	Rap associating with DIL domain
SLC16A13	-1.20299	0.0150492	solute carrier family 16 member 13
TMEM74	-1.20253	0.00252168	transmembrane protein 74
TCF19	-1.20246	0.0162272	transcription factor 19
SLC27A4	-1.20036	0.00483308	solute carrier family 27 member 4
ISM2	-1.19891	0.0195287	isthmin 2
SNORD91A	-1.19765	0.00962152	small nucleolar RNA, C/D box 91A
JCAD	-1.19398	0.0164402	junctional cadherin 5 associated
FAP	-1.19326	0.00836481	fibroblast activation protein alpha
PDXP	-1.1925	0.0142327	pyridoxal phosphatase
ZNF367	-1.19188	0.00688893	zinc finger protein 367
LMNB1	-1.19175	0.0349866	lamin B1
LRP8	-1.19153	0.0131156	LDL receptor related protein 8
TEDC2	-1.18732	0.0407144	tubulin epsilon and delta complex 2
AURKA	-1.18622	0.00308476	aurora kinase A
HAUS6	-1.18427	0.00236164	HAUS augmin like complex subunit 6
ZNF273	-1.184	0.00787199	zinc finger protein 273
ADGRG7	-1.18301	0.0359861	adhesion G protein-coupled receptor G7
SPC25	-1.17804	0.00532668	SPC25 component of NDC80 kinetochore complex
ENOPH1	-1.17426	0.0249379	enolase-phosphatase 1
RFC3	-1.1686	0.00424896	replication factor C subunit 3
RECQL4	-1.16825	0.00439511	RecQ like helicase 4
ITGB1BP2	-1.16661	0.0233518	integrin subunit beta 1 binding protein 2
NXPH2	-1.16594	0.00233029	neurexophilin 2
ACP3	-1.16456	0.033346	acid phosphatase 3
PHTF2	-1.16247	0.0275129	putative homeodomain transcription factor 2
CHRNA5	-1.16229	0.000760799	cholinergic receptor nicotinic alpha 5 subunit
DCLRE1A	-1.16057	0.00184682	DNA cross-link repair 1A
SPATA5L1	-1.15993	0.0129989	AFG2 AAA ATPase homolog B
CLSPN	-1.15096	0.0119233	claspin
PSMC3IP	-1.14869	0.0210614	PSMC3 interacting protein
ATAD2	-1.14787	0.000549815	ATPase family AAA domain containing 2
PUS1	-1.14766	0.000700761	pseudouridine synthase 1
NXN	-1.14624	0.0165969	nucleoredoxin
FLVCR1	-1.14306	0.00997391	FLVCR choline and heme transporter 1
BUB1B	-1.14154	0.0029724	BUB1 mitotic checkpoint serine/threonine kinase B
SYNC	-1.13898	0.0268182	syncoilin, intermediate filament protein
MELK	-1.13891	0.00585168	maternal embryonic leucine zipper kinase
CALM1	-1.13865	0.00524781	calmodulin 1
ESRRA	-1.13257	0.0212764	estrogen related receptor alpha
IRX3	-1.13202	0.00791231	iroquois homeobox 3
THEM6	-1.13084	0.00418035	thioesterase superfamily member 6
SPIB	-1.12927	0.0101988	Spi-B transcription factor
GATD1	-1.12402	0.0153047	glutamine amidotransferase class 1 domain containing 1
CDCA4	-1.12134	0.0270053	cell division cycle associated 4
RFLNB	-1.11733	0.00476636	refilin B
ATAD5	-1.1163	0.00246311	ATPase family AAA domain containing 5
EBP	-1.11607	0.00682221	EBP cholestenol delta-isomerase
CYCS	-1.11569	0.00853985	cytochrome c, somatic
INCENP	-1.11564	0.0227094	inner centromere protein
NR2C2AP	-1.11558	0.0035839	nuclear receptor 2C2 associated protein
IL21R	-1.11472	4.91394e-06	interleukin 21 receptor
SNORD7	-1.11364	0.0170492	small nucleolar RNA, C/D box 7
TUBA1C	-1.11186	0.00945722	tubulin alpha 1c
MYEOV	-1.11115	0.0330011	myeloma overexpressed
ZMYND19	-1.1078	0.00532103	zinc finger MYND-type containing 19
CDKN2A	-1.10776	0.0253218	cyclin dependent kinase inhibitor 2A
WNT10B	-1.10739	0.0062495	Wnt family member 10B
TOE1	-1.10689	0.0429651	target of EGR1, exonuclease
RDH13	-1.10557	0.0276759	retinol dehydrogenase 13
FGFRL1	-1.10461	0.00427078	fibroblast growth factor receptor like 1
CHAF1B	-1.10432	0.0079876	chromatin assembly factor 1 subunit B
CKS1B	-1.10404	0.00537071	CDC28 protein kinase regulatory subunit 1B
CEP85	-1.10156	0.00602017	centrosomal protein 85
PFAS	-1.10014	0.0278074	phosphoribosylformylglycinamidine synthase
SLC1A3	-1.10006	0.00568318	solute carrier family 1 member 3
ABHD11	-1.09992	0.00741425	abhydrolase domain containing 11
LURAP1	-1.09772	0.00437504	leucine rich adaptor protein 1
PIF1	-1.09559	0.00125991	PIF1 5'-to-3' DNA helicase
PRMT5	-1.09327	0.00745522	protein arginine methyltransferase 5
PAPPA	-1.0921	0.0177339	pappalysin 1
CIB4	-1.09205	0.0305215	calcium and integrin binding family member 4
CLUH	-1.0915	0.0135556	clustered mitochondria homolog
FDPS	-1.0898	0.00203542	farnesyl diphosphate synthase
TOP2A	-1.08967	0.000488595	DNA topoisomerase II alpha
FANCA	-1.08957	0.0143852	FA complementation group A
NANP	-1.08845	0.00904972	N-acetylneuraminic acid phosphatase
CTRL	-1.08732	0.0169072	chymotrypsin like
ESPL1	-1.08671	0.00924928	extra spindle pole bodies like 1, separase
SMDT1	-1.08564	0.0414018	single-pass membrane protein with aspartate rich tail 1
EI24	-1.08547	0.00860374	EI24 autophagy associated transmembrane protein
TG	-1.0832	0.00589537	thyroglobulin
USP41	-1.08199	0.0401569	ubiquitin specific peptidase 41, pseudogene
TACC3	-1.08057	0.00482431	transforming acidic coiled-coil containing protein 3
UHRF1	-1.07904	0.00474997	ubiquitin like with PHD and ring finger domains 1
WDR61	-1.07843	0.00916103	SKI8 subunit of superkiller complex
RRP1	-1.07742	0.00421247	ribosomal RNA processing 1
GMNN	-1.07666	0.0157131	geminin DNA replication inhibitor
DSCC1	-1.07444	0.00659896	DNA replication and sister chromatid cohesion 1
NRM	-1.0733	0.0197722	nurim
PBK	-1.07137	0.00318264	PDZ binding kinase
FAM83D	-1.07133	0.0033114	family with sequence similarity 83 member D
AKAP1	-1.0707	0.0271153	A-kinase anchoring protein 1
FEV	-1.07064	0.0465163	FEV transcription factor, ETS family member
PISD	-1.06905	0.0208849	phosphatidylserine decarboxylase
KCNAB3	-1.06759	0.0134552	potassium voltage-gated channel subfamily A regulatory beta subunit 3
NEK8	-1.06715	0.0130052	NIMA related kinase 8
RAMP1	-1.06619	0.00529951	receptor activity modifying protein 1
CENPB	-1.06281	0.00916049	centromere protein B
SLC26A2	-1.0626	0.0418857	solute carrier family 26 member 2
CLN6	-1.06252	0.00988632	CLN6 transmembrane ER protein
INE1	-1.06143	0.00349265	inactivation escape 1
PLK4	-1.06136	0.00610761	polo like kinase 4
TRAF2	-1.06111	0.0126022	TNF receptor associated factor 2
FIGNL1	-1.06007	0.00318746	fidgetin like 1
DDX21	-1.05952	0.00583134	DExD-box helicase 21
TOR1B	-1.05926	0.0330448	torsin family 1 member B
E2F7	-1.05836	0.0188904	E2F transcription factor 7
NCAPG2	-1.05634	0.00127162	non-SMC condensin II complex subunit G2
TIGD3	-1.05611	0.0051344	tigger transposable element derived 3
NPTXR	-1.05491	0.0220145	neuronal pentraxin receptor
AMPD1	-1.05385	0.0490074	adenosine monophosphate deaminase 1
PANK4	-1.05349	0.0144897	pantothenate kinase 4 (inactive)
ACLY	-1.05218	0.0115512	ATP citrate lyase
RASAL3	-1.0521	0.000296845	RAS protein activator like 3
RFWD3	-1.05155	0.00755602	ring finger and WD repeat domain 3
APBB1	-1.05045	0.0342725	amyloid beta precursor protein binding family B member 1
PPAN	-1.05006	0.0206353	peter pan homolog
MCM8	-1.04999	0.00575187	minichromosome maintenance 8 homologous recombination repair factor
NUP155	-1.04818	0.0242992	nucleoporin 155
AHSA1	-1.04712	0.00453891	activator of HSP90 ATPase activity 1
DYNC1I1	-1.0468	0.0254342	dynein cytoplasmic 1 intermediate chain 1
MAD2L1	-1.04619	0.0174534	mitotic arrest deficient 2 like 1
ADRB3	-1.04582	0.0387741	adrenoceptor beta 3
CHEK1	-1.04516	0.017608	checkpoint kinase 1
KNSTRN	-1.04492	0.00338193	kinetochore localized astrin (SPAG5) binding protein
NDC1	-1.04468	0.0224338	NDC1 transmembrane nucleoporin
CLDN1	-1.04326	0.0310203	claudin 1
FBLL1	-1.04272	0.00985189	fibrillarin like 1
CITED1	-1.04249	0.00932344	Cbp/p300 interacting transactivator with Glu/Asp rich carboxy-terminal domain 1
RAD51AP1	-1.04107	0.0105977	RAD51 associated protein 1
TUBB6	-1.04105	0.00794951	tubulin beta 6 class V
KIF20A	-1.03986	0.000912687	kinesin family member 20A
GGCT	-1.03899	0.016846	gamma-glutamylcyclotransferase
CDC25C	-1.03888	0.00150531	cell division cycle 25C
SRSF2	-1.03782	0.031758	serine and arginine rich splicing factor 2
RACGAP1P	-1.03781	0.00861497	Rac GTPase activating protein 1 pseudogene 1
ADGRF3	-1.03775	0.027051	adhesion G protein-coupled receptor F3
RAB39A	-1.03712	0.0260206	RAB39A, member RAS oncogene family
COL5A3	-1.03674	0.0261416	collagen type V alpha 3 chain
TOMM40	-1.03648	0.0142895	translocase of outer mitochondrial membrane 40
PADI1	-1.03633	0.00323803	peptidyl arginine deiminase 1
PDE6A	-1.03546	0.0163704	phosphodiesterase 6A
DGKZ	-1.03538	0.00416344	diacylglycerol kinase zeta
CEP72	-1.03464	0.00176593	centrosomal protein 72
CENPO	-1.03461	0.048973	centromere protein O
MCEMP1	-1.03105	0.0238095	mast cell expressed membrane protein 1
PNN	-1.03064	0.0102986	pinin, desmosome associated protein
PCYT2	-1.02776	0.00499486	phosphate cytidylyltransferase 2, ethanolamine
MYBBP1A	-1.02773	0.0118673	MYB binding protein 1a
CCDC142	-1.02601	0.036699	coiled-coil domain containing 142
ITPKB	-1.02553	0.0156719	inositol-trisphosphate 3-kinase B
RMI2	-1.0249	0.0172953	RecQ mediated genome instability 2
PDSS1	-1.02339	0.00619354	decaprenyl diphosphate synthase subunit 1
CCNA2	-1.02049	0.00794457	cyclin A2
SLC37A4	-1.01987	0.00877016	solute carrier family 37 member 4
DHX9	-1.01925	0.00534227	DExH-box helicase 9
MND1	-1.01683	0.0162728	meiotic nuclear divisions 1
CAPRIN1	-1.01605	0.00978938	cell cycle associated protein 1
CDC20	-1.01499	0.00473361	cell division cycle 20
SNORD1A	-1.01437	0.0133397	small nucleolar RNA, C/D box 1A
REXO5	-1.01322	0.0108777	RNA exonuclease 5
HS3ST4	-1.01277	0.011485	heparan sulfate-glucosamine 3-sulfotransferase 4
TMEM33	-1.01055	0.0353698	transmembrane protein 33
DEPDC1B	-1.01009	0.0226059	DEP domain containing 1B
ASCL5	-1.00993	0.0329731	achaete-scute family bHLH transcription factor 5
S1PR5	-1.00949	0.0068472	sphingosine-1-phosphate receptor 5
GBP4	-1.00846	0.00567829	guanylate binding protein 4
OLFML3	-1.00822	0.0232776	olfactomedin like 3
BARD1	-1.00811	0.00574103	BRCA1 associated RING domain 1
NME9	-1.00705	0.0203522	NME/NM23 family member 9
PCSK9	-1.00585	0.00588631	proprotein convertase subtilisin/kexin type 9
TUBA1A	-1.00541	0.0214365	tubulin alpha 1a
PLEKHA7	-1.00466	0.00213966	pleckstrin homology domain containing A7
SLC4A7	-1.00259	0.0165024	solute carrier family 4 member 7
ZNF691	-1.00249	0.0244064	zinc finger protein 691
NT5DC3	-1.00226	0.0415788	5'-nucleotidase domain containing 3
ZNF789	-1.0012	0.0175775	zinc finger protein 789
PTTG3P	-1.00031	0.00429415	pituitary tumor-transforming 3, pseudogene

## Sheet: Supplementary Table S4
Supplementary Table S4: 221 differentially expressed genes at D0 (DOX+ vs. CTR) whose expression changed over time after DOX removal from the medium at 24h (D1) and 48h (D2) in A673pTERshEWS::FLI1 model
Gene_ID	log2FoldChange D0X+ vs. CTR	log2FoldChange D1 vs. DO	log2FoldChange D2 vs. D1	P.Value	Description
PTX3	4.6191	-2.86346	-0.379068	0.000506094	pentraxin 3
KRT34	4.15315	-3.63919	-1.38512	0.00128754	keratin 34
NUPR1	3.78595	-4.20829	0.285651	9.85772e-06	nuclear protein 1, transcriptional regulator
KLHDC7B	3.50887	-4.39921	-0.360728	3.55218e-05	kelch domain containing 7B
NNMT	3.42233	-3.48608	-0.0262219	2.15241e-06	nicotinamide N-methyltransferase
ASS1	3.10843	-1.91508	-0.0560913	0.00505247	argininosuccinate synthase 1
ULK4	3.05326	-3.06661	-0.698429	1.84531e-06	unc-51 like kinase 4
WFDC21P	3.03959	-3.15267	-0.569125	0.00380917	WAP four-disulfide core domain 21, pseudogene
S100P	2.99754	-2.36761	-1.00311	2.70541e-06	S100 calcium binding protein P
GUCY1A2	2.79908	-1.33284	-0.883143	3.58462e-05	guanylate cyclase 1 soluble subunit alpha 2
GDF15	2.77733	-3.5503	-0.765839	0.000996826	growth differentiation factor 15
IL20RB	2.65771	-2.91705	-0.428172	6.42449e-05	interleukin 20 receptor subunit beta
INHBE	2.62443	-3.17959	-0.193481	0.000753494	inhibin subunit beta E
ANKRD1	2.55731	-1.16468	-0.919653	0.0226207	ankyrin repeat domain 1
GDAP1L1	2.43881	-3.67826	-0.228869	1.21569e-05	ganglioside induced differentiation associated protein 1 like 1
ND6	2.30651	-2.25827	0.120209	0.000412763	NADH dehydrogenase subunit 6
CSTA	2.24616	-1.91012	-1.29723	0.00176735	cystatin A
KRT80	2.22326	0.00415641	-1.71427	0.0321095	keratin 80
SPX	2.19658	-2.79172	-0.505982	0.000383291	spexin hormone
LOX	2.14118	-1.08781	0.648781	0.0421817	lysyl oxidase
UNC5B	2.13545	-1.05072	0.356274	0.0033166	unc-5 netrin receptor B
ALPK2	2.13005	-2.34035	-0.505451	0.00272901	alpha kinase 2
MT1M	2.12278	-1.03276	-0.483486	0.00439371	metallothionein 1M
HKDC1	2.03384	-1.80669	-0.189512	0.000101014	hexokinase domain containing 1
C1QTNF1	2.00622	-1.02406	-0.778446	7.4003e-05	C1q and TNF related 1
BEX2	1.99875	-2.8181	0.227841	0.000271781	brain expressed X-linked 2
UTS2B	1.9297	-0.242044	-0.156865	0.000184425	urotensin 2B
LIMS2	1.90229	-1.35392	0.312227	0.0288897	LIM zinc finger domain containing 2
DDIT3	1.8853	-2.70195	-0.176948	0.00144229	DNA damage inducible transcript 3
FUT1	1.86488	-3.0764	-0.124571	2.71164e-06	fucosyltransferase 1 (H blood group)
ANKRD22	1.86152	-1.7484	-0.238279	0.000178711	ankyrin repeat domain 22
PLAC1	1.84859	-1.24138	0.113585	0.0162878	placenta enriched 1
PTPRH	1.84734	-2.24784	0.371521	0.000681098	protein tyrosine phosphatase receptor type H
TRIB3	1.84708	-3.02818	-0.223282	0.000329147	tribbles pseudokinase 3
TM6SF1	1.83571	-2.04854	0.0132191	0.000191806	transmembrane 6 superfamily member 1
EVA1A	1.7446	0.0769067	-0.625784	0.00625767	eva-1 homolog A, regulator of programmed cell death
MVP	1.74236	-0.939222	0.0357792	0.0108934	major vault protein
MARCHF4	1.73239	-1.14976	-1.69739	0.000301123	membrane associated ring-CH-type finger 4
ATF5	1.71846	-3.57428	-0.479525	2.80513e-05	activating transcription factor 5
UPP1	1.71798	-1.05373	-0.619812	0.0013362	uridine phosphorylase 1
HOXB9	1.70579	-2.27216	-0.237778	5.84779e-05	homeobox B9
RBKS	1.69967	-1.20696	0.112726	0.00648671	ribokinase
CRIM1-DT	1.64451	-1.02858	-0.0497036	0.0139659	CRIM1 divergent transcript
ECM2	1.63872	-1.35471	-0.150299	0.00413656	extracellular matrix protein 2
MYH2	1.62806	-1.48472	-0.143773	0.00132604	myosin heavy chain 2
SCRG1	1.62498	-1.2296	-0.375739	0.000175384	stimulator of chondrogenesis 1
SPINK1	1.60415	-1.34924	-0.469354	0.000879481	serine peptidase inhibitor Kazal type 1
CHAC1	1.58172	-2.88565	-0.743236	0.00145448	ChaC glutathione specific gamma-glutamylcyclotransferase 1
MT1H	1.56565	-0.221447	-0.975497	0.0282061	metallothionein 1H
VEPH1	1.5103	-1.35071	-0.116616	0.000561543	ventricular zone expressed PH domain containing 1
GAB2	1.50855	-0.806576	-0.213669	0.00134938	GRB2 associated binding protein 2
MT1B	1.4976	-0.158753	-0.949398	0.0261177	metallothionein 1B
CH25H	1.49735	-1.87891	0.265681	0.00122652	cholesterol 25-hydroxylase
IL1A	1.48962	-1.43005	0.198962	0.00568729	interleukin 1 alpha
CYFIP2	1.48811	-0.898296	-0.575803	0.000684375	cytoplasmic FMR1 interacting protein 2
MT1L	1.48043	-0.203604	-1.0338	0.0341018	metallothionein 1L (pseudogene)
JDP2	1.46367	-1.6782	0.0889223	0.00214651	Jun dimerization protein 2
GADD45A	1.46115	-1.2965	-0.355521	0.000183678	growth arrest and DNA damage inducible alpha
CAVIN2	1.45337	-0.6557	-0.367024	0.0354743	caveolae associated protein 2
PTPDC1	1.45168	-1.72926	0.0184624	0.000121661	protein tyrosine phosphatase domain containing 1
PLEKHB1	1.43854	-0.535448	0.314477	0.0195156	pleckstrin homology domain containing B1
CCN2	1.43778	-0.94792	-1.03479	0.0223625	cellular communication network factor 2
NIPAL4	1.42966	-0.626039	-0.432883	0.000973185	NIPA like domain containing 4
AKR1B1	1.414	-1.01079	-0.475003	0.000295138	aldo-keto reductase family 1 member B
RBP1	1.40997	-0.639603	-0.556378	0.0025241	retinol binding protein 1
SNTG1	1.40753	-1.59482	-0.402293	0.000116904	syntrophin gamma 1
MT1A	1.40334	-0.349224	-0.661567	0.0345194	metallothionein 1A
LARP6	1.39664	-1.05817	-0.299092	0.00171664	La ribonucleoprotein 6, translational regulator
TUFT1	1.38576	-1.59525	0.0361138	0.00453669	tuftelin 1
OR8B8	1.38041	-1.04664	-0.388162	0.0019483	olfactory receptor family 8 subfamily B member 8
WARS1	1.36516	-2.08511	0.0576302	0.000144728	tryptophanyl-tRNA synthetase 1
FFAR3	1.34627	-2.95687	0.146441	0.000551524	free fatty acid receptor 3
TPD52L1	1.34142	-1.51878	-0.0939832	0.00100931	TPD52 like 1
IL7R	1.31945	-0.498066	-1.24557	0.0248475	interleukin 7 receptor
ABCG1	1.31942	-1.10616	-0.433314	0.000510448	ATP binding cassette subfamily G member 1
CTSG	1.31549	-0.776766	-0.0910788	0.00167151	cathepsin G
SMKR1	1.31481	-1.67194	-0.0955202	0.00499002	small lysine rich protein 1
IL32	1.28945	-0.744882	-0.164221	0.0187134	interleukin 32
RGS16	1.28744	-1.56154	-0.150456	0.0027113	regulator of G protein signaling 16
TCEA1	1.27516	-1.85232	0.0162276	6.70509e-05	transcription elongation factor A1
ISG20	1.26805	-1.67858	-0.782217	0.000783779	interferon stimulated exonuclease gene 20
CCPG1	1.26493	-0.771911	-0.146574	0.004866	cell cycle progression 1
SESN2	1.25299	-1.81906	-0.626081	0.000120565	sestrin 2
TBC1D2	1.25123	-0.712404	-0.598896	0.0240572	TBC1 domain family member 2
TMSB4X	1.24834	-0.940585	-0.136264	0.0493391	thymosin beta 4 X-linked
ZNF341	1.21353	-1.22631	0.108177	0.00148605	zinc finger protein 341
DNAH10	1.21307	-0.970246	-0.248848	0.00378219	dynein axonemal heavy chain 10
KLF4	1.20956	-1.32541	-0.0323764	0.00284857	KLF transcription factor 4
ERICH2	1.20595	-0.990676	-0.0731903	0.00669671	glutamate rich 2
SLC43A2	1.18397	-1.29973	-0.109302	0.00766661	solute carrier family 43 member 2
LY6K	1.18141	-0.535191	-0.844784	0.0399337	lymphocyte antigen 6 family member K
COTL1	1.18114	-0.867254	-0.096427	0.0254214	coactosin like F-actin binding protein 1
ALDH2	1.17802	-0.839771	-0.155093	0.00641536	aldehyde dehydrogenase 2 family member
GNB5	1.17541	-0.579648	0.0367973	0.0182822	G protein subunit beta 5
TRIM15	1.16664	-0.565839	-0.0912624	0.0358341	tripartite motif containing 15
ASNSP1	1.16466	-2.69242	-0.0245389	0.000363205	ASNS pseudogene 1
CASP5	1.15596	-0.689138	-0.241579	0.0179987	caspase 5
FCRLA	1.15212	-0.723773	-0.292365	0.0112829	Fc receptor like A
OGFRL1	1.1496	-1.35894	-0.364325	0.00276405	opioid growth factor receptor like 1
PCK2	1.14402	-2.28312	0.0665507	0.000481846	phosphoenolpyruvate carboxykinase 2, mitochondrial
BDKRB2	1.12801	-1.07838	-0.0282032	0.042753	bradykinin receptor B2
PLAAT1	1.12667	-0.964277	-0.105816	0.0468949	phospholipase A and acyltransferase 1
MOV10L1	1.12611	-0.987287	-0.45088	0.0242818	Mov10 like RNA helicase 1
ARHGEF28	1.1249	-1.19678	-0.419328	0.00115124	Rho guanine nucleotide exchange factor 28
RHOC	1.12259	-0.39394	-0.00850542	0.0402206	ras homolog family member C
LONP1	1.1124	-1.34186	-0.0329183	0.00749528	lon peptidase 1, mitochondrial
HERPUD1	1.11145	-1.3164	-0.176396	0.00165011	homocysteine inducible ER protein with ubiquitin like domain 1
CYMP	1.10994	-0.713084	-0.141437	0.0258403	chymosin, pseudogene
DDAH1	1.10442	-0.380084	-0.156299	0.0461815	dimethylarginine dimethylaminohydrolase 1
IDUA	1.1016	-0.263694	-0.162168	0.0260909	alpha-L-iduronidase
S100A2	1.09474	-0.8519	-0.178324	0.0218252	S100 calcium binding protein A2
SAG	1.09224	-0.949218	-0.278482	0.0197318	S-antigen visual arrestin
RUNX2	1.08836	-0.959304	0.0129182	0.016627	RUNX family transcription factor 2
HRK	1.0861	-1.52527	-0.436149	0.000531648	harakiri, BCL2 interacting protein
RNF187	1.07687	-1.63641	0.0537406	0.00106124	ring finger protein 187
LAMP3	1.06803	-0.610389	-0.952641	0.00123517	lysosomal associated membrane protein 3
PPP1R15A	1.06392	-0.821049	-0.124768	0.00624634	protein phosphatase 1 regulatory subunit 15A
U2AF1L4	1.06138	-1.04551	-0.0245655	0.0138484	U2 small nuclear RNA auxiliary factor 1 like 4
OSTF1	1.03391	-1.23067	0.0139022	0.0181799	osteoclast stimulating factor 1
GPT2	1.03378	-1.2913	-0.17968	0.0151196	glutamic--pyruvic transaminase 2
AKNA	1.03092	-1.02373	-0.0773217	0.034278	AT-hook transcription factor
TSLP	1.03034	-1.08438	0.011324	0.0140684	thymic stromal lymphopoietin
SLC16A6	1.02342	-1.54416	-0.386324	0.00123999	solute carrier family 16 member 6
BEND6	1.02259	-0.794641	-0.299594	0.00525976	BEN domain containing 6
FLJ43315	1.02238	-2.32795	-0.217583	0.00117533	asparagine synthetase pseudogene
BEST1	1.01289	-2.48668	0.349699	0.00207174	bestrophin 1
WNT2B	1.00274	-1.31657	-0.040201	0.0274846	Wnt family member 2B
REXO2	1.00014	-0.596174	-0.482127	0.0289227	RNA exonuclease 2
ANGPTL4	-2.41538	1.43003	2.2051	0.0298709	angiopoietin like 4
CXCR4	-2.08123	1.61494	0.245417	0.0119908	C-X-C motif chemokine receptor 4
PCSK2	-1.9096	2.23447	-0.245068	1.71214e-05	proprotein convertase subtilisin/kexin type 2
PLCXD3	-1.88069	1.18231	-0.119795	0.0118541	phosphatidylinositol specific phospholipase C X domain containing 3
E2F8	-1.85421	1.81124	-0.431346	0.00104424	E2F transcription factor 8
NPY1R	-1.85216	1.19459	-0.150302	0.0175681	neuropeptide Y receptor Y1
RIBC2	-1.77356	1.37329	-0.121416	0.00384489	RIB43A domain with coiled-coils 2
PRSS35	-1.75243	1.48563	0.471112	0.0074452	serine protease 35
MYCN	-1.69111	1.35434	0.334583	0.00114004	MYCN proto-oncogene, bHLH transcription factor
HAPLN1	-1.64554	1.10442	0.171447	0.00951622	hyaluronan and proteoglycan link protein 1
PCSK9	-1.6375	-0.270519	1.13964	0.000157433	proprotein convertase subtilisin/kexin type 9
PCDH17	-1.57327	1.60698	0.147235	0.000336526	protocadherin 17
SYNPR	-1.55577	1.57337	1.37325	0.00529083	synaptoporin
CA9	-1.55307	0.229305	3.83656	0.00593724	carbonic anhydrase 9
FZD8	-1.5464	1.47362	-0.117703	0.00297327	frizzled class receptor 8
MIB1	-1.5223	1.52511	-0.259137	0.000436974	MIB E3 ubiquitin protein ligase 1
EMP2	-1.51782	1.70032	0.105507	0.00286941	epithelial membrane protein 2
ERCC6L	-1.50838	1.74741	-0.560177	0.00254748	ERCC excision repair 6 like, spindle assembly checkpoint helicase
SCN4B	-1.50549	0.88191	0.861918	0.00117526	sodium voltage-gated channel beta subunit 4
SLFN13	-1.468	0.91283	1.05032	0.00126729	schlafen family member 13
DCLRE1A	-1.44999	1.72693	-0.334831	0.0163056	DNA cross-link repair 1A
NPTX2	-1.44981	1.35552	0.435174	0.00346619	neuronal pentraxin 2
NASP	-1.43427	1.29949	-0.11782	0.00180789	nuclear autoantigenic sperm protein
TEPP	-1.42685	0.747262	1.26278	0.000331204	sperm microtubule inner protein 8
CCR7	-1.42617	0.677441	0.138576	0.0278478	C-C motif chemokine receptor 7
MYO10	-1.41869	0.961604	-0.0686608	0.00268942	myosin X
HMGCR	-1.39758	0.831871	0.406578	0.00535575	3-hydroxy-3-methylglutaryl-CoA reductase
PROKR1	-1.34679	0.610789	0.247717	0.028373	prokineticin receptor 1
PCNA	-1.34466	1.26899	-0.272304	0.00546629	proliferating cell nuclear antigen
DYNC1I1	-1.34031	1.22264	0.15689	0.00466504	dynein cytoplasmic 1 intermediate chain 1
SSUH2	-1.31506	1.08113	0.0966346	0.00525914	ssu-2 homolog
GAS1	-1.30789	1.30902	0.092245	0.0130518	growth arrest specific 1
DCP2	-1.30188	0.950512	-0.0278348	0.0374188	decapping mRNA 2
MCM3	-1.29571	0.932665	-0.0877383	0.0307005	minichromosome maintenance complex component 3
INSIG1	-1.28809	0.0194973	0.775811	0.00651544	insulin induced gene 1
CBLN2	-1.27492	1.47021	0.350128	0.00734736	cerebellin 2 precursor
ATAD2	-1.2735	1.17237	-0.156653	0.0111737	ATPase family AAA domain containing 2
ELOVL6	-1.26701	0.559635	0.0667071	0.0053544	ELOVL fatty acid elongase 6
CDK1	-1.26526	1.59154	-0.275514	0.00245103	cyclin dependent kinase 1
MIR924HG	-1.26007	1.07425	-0.165279	0.00429037	MIR924 host gene
SERPINB13	-1.25323	0.385058	0.433173	0.00201847	serpin family B member 13
CYB5B	-1.24871	0.863264	-0.325953	0.0150352	cytochrome b5 type B
PRR5L	-1.24821	0.870679	0.500854	0.00448205	proline rich 5 like
GPR19	-1.24748	1.15802	-0.208813	0.012753	G protein-coupled receptor 19
SGK1	-1.24434	1.81753	0.165198	0.00150286	serum/glucocorticoid regulated kinase 1
SSTR1	-1.23479	1.46993	0.270042	0.0182985	somatostatin receptor 1
KNTC1	-1.22113	1.02421	0.0242139	0.0170526	kinetochore associated 1
PTGER4	-1.2206	1.99821	0.168952	0.000235102	prostaglandin E receptor 4
ARHGAP20	-1.21369	1.05358	0.23194	0.00653861	Rho GTPase activating protein 20
SCNN1G	-1.20393	0.183181	0.6877	0.00849469	sodium channel epithelial 1 subunit gamma
SEZ6L	-1.18934	1.1609	0.148378	0.0132262	seizure related 6 homolog like
TAS2R20	-1.18868	0.882131	0.243388	0.0388878	taste 2 receptor member 20
MIR210HG	-1.1802	0.520917	3.02389	0.00321233	MIR210 host gene
PLD5	-1.1795	1.41033	-0.0950252	0.00201115	phospholipase D family member 5
IGSF10	-1.17723	1.57611	0.270312	0.00212451	immunoglobulin superfamily member 10
BTBD17	-1.1711	1.46185	1.41743	0.0098328	BTB domain containing 17
TRMT9B	-1.16984	1.35381	0.71145	0.000106635	tRNA methyltransferase 9B (putative)
KCNIP1-OT1	-1.16867	0.739207	0.201833	0.00658364	KCNIP1 overlapping transcript 1
KIF11	-1.16594	1.48083	-0.198771	0.00120693	kinesin family member 11
SPICE1	-1.16179	1.12574	0.107988	0.00183267	spindle and centriole associated protein 1
FGFR3	-1.15076	1.76091	0.278108	0.000783052	fibroblast growth factor receptor 3
POLQ	-1.14187	1.45386	-0.409977	0.00656432	DNA polymerase theta
PENK	-1.12167	1.06954	0.186782	0.0135684	proenkephalin
TAS2R16	-1.11445	0.904579	-0.0483179	0.0446131	taste 2 receptor member 16
LIPI	-1.09846	1.08241	0.58459	0.00064359	lipase I
NDNF	-1.09611	0.999193	0.349744	0.00568758	neuron derived neurotrophic factor
FBXO43	-1.0954	1.43736	-0.0530968	0.00397396	F-box protein 43
ARHGEF39	-1.09337	0.836931	0.0763145	0.0180078	Rho guanine nucleotide exchange factor 39
PCDHB16	-1.0928	0.885212	-0.0675246	0.0078328	protocadherin beta 16
PCDH9	-1.0865	0.916316	-0.142677	0.00379837	protocadherin 9
CENPK	-1.08527	1.13931	-0.161606	0.0182356	centromere protein K
L3MBTL2	-1.08147	1.37483	-0.294896	0.00167719	L3MBTL histone methyl-lysine binding protein 2
TMSB15A	-1.07961	1.01377	0.181131	0.00253792	thymosin beta 15A
ZNF833P	-1.07871	1.19129	-0.0923573	0.00344674	zinc finger protein 833, pseudogene
ECT2	-1.07777	1.26882	-0.311699	0.0130584	epithelial cell transforming 2
TYMS	-1.07536	1.08605	-0.155648	0.00636774	thymidylate synthetase
NOG	-1.06965	1.58176	0.56073	6.50458e-05	noggin
KCNA2	-1.06538	0.872238	0.241293	0.00955955	potassium voltage-gated channel subfamily A member 2
FZD1	-1.05831	1.39295	0.0446803	0.000802182	frizzled class receptor 1
LRTM1	-1.05574	0.768495	0.114888	0.00612408	leucine rich repeats and transmembrane domains 1
PBK	-1.05163	0.885933	-0.0644188	0.0146188	PDZ binding kinase
SYNC	-1.05015	1.7155	-0.257841	0.0135636	syncoilin, intermediate filament protein
NEMP1	-1.04848	1.13268	0.123362	0.0112186	nuclear envelope integral membrane protein 1
ZNF847P	-1.04705	0.601948	0.165587	0.0160438	zinc finger protein 847, pseudogene
UACA	-1.0431	1.06008	0.014519	0.0164298	uveal autoantigen with coiled-coil domains and ankyrin repeats
ANKH	-1.03464	1.18538	-0.247126	0.00306193	ANKH inorganic pyrophosphate transport regulator
PLEKHA7	-1.03282	0.871251	0.236879	0.0190196	pleckstrin homology domain containing A7
AMBN	-1.02817	0.36927	0.498692	0.0101858	ameloblastin
CDH10	-1.02248	1.34333	-0.100901	0.0335419	cadherin 10
SLC2A12	-1.01347	0.643281	0.0264334	0.0143239	solute carrier family 2 member 12
ZGRF1	-1.00463	0.84359	-0.00129604	0.0273754	zinc finger GRF-type containing 1
ASPM	-1.00156	1.57381	-0.0836681	0.000765871	assembly factor for spindle microtubules
LOXHD1	-0.900836	0.117644	0.38542	0.0643922	lipoxygenase homology PLAT domains 1

## Sheet: Supplementary Table S5
Supplementary Table S5: 427 differentially expressed genes at D0 (DOX+ vs. CTR) whose expression changed over time after DOX removal from the medium at 24h (D1) and 48h (D2) in A673pTERshCD99 model
Gene_ID	log2FoldChange D0X+ vs. CTR	log2FoldChange D1 vs. DO	log2FoldChange D2 vs. D1	P.Value	Description
CXCL14	5.6609	-4.18475	0.608826	0.029905	C-X-C motif chemokine ligand 14
NUPR1	5.05356	-5.60974	0.253142	0.000263585	nuclear protein 1, transcriptional regulator
PTX3	4.88475	-3.21424	-0.26154	2.12714e-05	pentraxin 3
KLHDC7B	4.57591	-4.84708	-0.681525	7.22377e-08	kelch domain containing 7B
ASS1	4.26595	-4.00613	-0.306137	0.00143907	argininosuccinate synthase 1
HMCN2	3.44423	-1.85907	-0.34187	0.014868	hemicentin 2
S100P	3.28318	-2.68423	-1.10016	2.87891e-05	S100 calcium binding protein P
SDSL	3.28151	-1.84917	-0.242364	0.00048321	serine dehydratase like
IL20RB	3.25534	-3.1039	-0.809934	3.69028e-06	interleukin 20 receptor subunit beta
KRT34	3.24325	-2.67858	-0.741881	5.58198e-05	keratin 34
SIPA1L2	3.21662	-1.75153	0.297506	0.00382341	signal induced proliferation associated 1 like 2
CRYAB	3.1608	-0.870285	-0.0327704	0.0405418	crystallin alpha B
ULK4	3.14919	-2.91162	-0.512145	5.28627e-06	unc-51 like kinase 4
UTS2B	3.12247	-1.47705	-0.631008	0.0360125	urotensin 2B
TGFBI	3.00198	-0.143551	-0.845616	0.0456432	transforming growth factor beta induced
GDF15	2.97642	-3.44449	0.0301071	0.00179297	growth differentiation factor 15
KCNN4	2.90504	-1.29248	-0.039916	0.046472	potassium calcium-activated channel subfamily N member 4
RBP1	2.7669	-1.8815	-0.560584	0.000863387	retinol binding protein 1
ADGRG1	2.75412	-2.15087	0.114085	0.00351947	adhesion G protein-coupled receptor G1
UNC5B	2.72253	-1.44331	-0.066555	0.000215232	unc-5 netrin receptor B
LOX	2.71017	-1.56782	0.3945	7.47639e-05	lysyl oxidase
FAIM2	2.67018	-2.37656	0.390634	0.000382487	Fas apoptotic inhibitory molecule 2
CSTA	2.64926	-2.27147	-0.995405	4.41546e-05	cystatin A
TMEM63C	2.64085	-2.89058	0.428484	1.36426e-05	transmembrane protein 63C
WFDC21P	2.60615	-2.23234	-0.40181	2.31008e-05	WAP four-disulfide core domain 21, pseudogene
ANGPTL2	2.60503	-0.761267	-0.0477141	0.0341855	angiopoietin like 2
INHBE	2.59477	-3.14249	-0.215095	2.21837e-05	inhibin subunit beta E
CHRM1	2.5538	-1.22261	-0.545833	0.0410552	cholinergic receptor muscarinic 1
SPOCK1	2.54598	-1.36225	-0.65186	0.0181144	SPARC (osteonectin), cwcv and kazal like domains proteoglycan 1
CCPG1	2.44371	-1.7969	-0.452035	4.43387e-05	cell cycle progression 1
TIMP4	2.42093	-1.06625	-0.741259	0.0277903	TIMP metallopeptidase inhibitor 4
NNMT	2.42009	-2.25253	-0.230841	3.17377e-05	nicotinamide N-methyltransferase
EBI3	2.41301	-0.84439	-0.430987	0.00860833	Epstein-Barr virus induced 3
ALPK2	2.37027	-2.07165	-0.667021	3.49875e-05	alpha kinase 2
SGCG	2.33981	-2.16296	0.0868875	0.000179153	sarcoglycan gamma
TMEM200A	2.3043	-1.09801	-0.46899	0.0441696	transmembrane protein 200A
GPNMB	2.29825	-1.21307	-0.559169	0.00065626	glycoprotein nmb
ND6	2.29582	-2.4763	0.0285593	2.6933e-05	NADH dehydrogenase subunit 6
PLEKHB1	2.29402	-1.3565	0.00996655	0.0108087	pleckstrin homology domain containing B1
LRRN4CL	2.29246	-1.78962	-0.224586	0.000543686	LRRN4 C-terminal like
TCEA1	2.25578	-3.10853	0.434189	0.000893354	transcription elongation factor A1
ALDH2	2.24352	-1.38963	-0.410493	8.08e-05	aldehyde dehydrogenase 2 family member
SPOCD1	2.2059	-0.553784	-1.20899	0.020203	SPOC domain containing 1
PCNX2	2.1876	-1.49202	-0.702764	0.00461076	pecanex 2
ARMC4	2.17614	-1.5879	-0.254405	0.00464441	outer dynein arm docking complex subunit 2
TIMP3	2.15638	-1.97928	-0.201151	0.022426	TIMP metallopeptidase inhibitor 3
RIMS3	2.14771	-2.44007	0.0685376	9.24493e-05	regulating synaptic membrane exocytosis 3
AFAP1L1	2.14474	-2.21997	0.210989	0.00244541	actin filament associated protein 1 like 1
SYNE3	2.13323	-1.0326	-0.0638886	0.000882977	spectrin repeat containing nuclear envelope family member 3
GCHFR	2.12349	-2.12842	0.801394	0.0091768	GTP cyclohydrolase I feedback regulator
FFAR3	2.11793	-3.35815	0.130435	1.4764e-06	free fatty acid receptor 3
CCN3	2.10611	-0.754538	-0.70291	0.0492361	cellular communication network factor 3
SPRR2A	2.09987	-1.6628	-0.28941	0.00254136	small proline rich protein 2A
LPIN3	2.08041	-1.3216	0.244765	0.00209963	lipin 3
RSPH1	2.07372	-1.03667	-0.132655	0.00733755	radial spoke head component 1
RBKS	2.04532	-1.47739	-0.240593	0.00194962	ribokinase
SCN9A	2.04374	-1.40232	-0.142031	0.00113032	sodium voltage-gated channel alpha subunit 9
CORO2B	2.03434	-1.30181	-0.264436	0.0488519	coronin 2B
SCRG1	2.03111	-1.64967	-0.769422	0.000197661	stimulator of chondrogenesis 1
LURAP1L	2.02824	-1.42304	0.0409869	0.000171033	leucine rich adaptor protein 1 like
GUCY1A2	2.01305	-1.08146	-0.517283	9.07641e-05	guanylate cyclase 1 soluble subunit alpha 2
DDIT3	2.01287	-2.94743	0.470352	0.00814181	DNA damage inducible transcript 3
GSG1	2.00888	-0.948924	-0.499148	0.00331439	germ cell associated 1
CTSG	2.00367	-2.1415	-0.300021	0.000206552	cathepsin G
SLC43A2	1.97399	-1.24118	-0.251847	9.586e-05	solute carrier family 43 member 2
LMO7DN	1.94722	-2.55624	0.00206185	0.00701121	LMO7 downstream neighbor
PTPRH	1.94162	-1.80311	-0.0537922	0.00108848	protein tyrosine phosphatase receptor type H
SPX	1.93738	-2.55931	0.0596972	0.000121252	spexin hormone
TM6SF1	1.92932	-2.63242	0.122041	3.72073e-05	transmembrane 6 superfamily member 1
MFAP4	1.91129	-0.614124	-0.277507	0.000652653	microfibril associated protein 4
LRRC49	1.90425	-1.37933	-0.410731	0.000506421	leucine rich repeat containing 49
ZNF423	1.89784	-0.493226	-0.0940378	0.0424225	zinc finger protein 423
LGI4	1.87099	-1.88947	0.278959	0.022196	leucine rich repeat LGI family member 4
JAKMIP3	1.85443	-1.58679	-0.433543	0.00484699	Janus kinase and microtubule interacting protein 3
SPINK1	1.84734	-1.81041	-0.440635	4.79115e-05	serine peptidase inhibitor Kazal type 1
ALDH1L2	1.82951	-2.41006	-0.177803	0.0002627	aldehyde dehydrogenase 1 family member L2
CLCN4	1.82233	-1.43606	-0.292531	0.0198322	chloride voltage-gated channel 4
CTHRC1	1.80917	-1.18812	0.229431	0.00313249	collagen triple helix repeat containing 1
VEPH1	1.80224	-1.73489	-0.0920971	0.000309517	ventricular zone expressed PH domain containing 1
CHMP4C	1.78204	-1.44906	-0.322249	0.00237913	charged multivesicular body protein 4C
TRIB3	1.77923	-3.03185	0.0637741	0.000135269	tribbles pseudokinase 3
MT1F	1.77404	-0.799781	-0.684082	0.00891075	metallothionein 1F
HEBP2	1.76911	-2.42288	-0.0547952	1.0617e-05	heme binding protein 2
DCLK1	1.7682	-1.3179	0.0437278	0.00613042	doublecortin like kinase 1
ISG20	1.76456	-1.99473	-0.951522	2.3436e-05	interferon stimulated exonuclease gene 20
LPP	1.76215	-1.29057	-0.0528924	0.00104127	LIM domain containing preferred translocation partner in lipoma
RPL23AP87	1.74637	-1.4546	0.00350299	0.000458583	ribosomal protein L23a pseudogene 87
MT1L	1.74299	-0.481515	-0.936905	0.000691527	metallothionein 1L (pseudogene)
RAB15	1.74244	-0.981737	-0.107253	0.0106688	RAB15, member RAS oncogene family
CCN5	1.72758	-1.08836	0.232133	0.00794152	cellular communication network factor 5
GDAP1L1	1.72348	-2.24429	-0.186701	1.92662e-05	ganglioside induced differentiation associated protein 1 like 1
ARHGAP26	1.7177	-1.2657	-0.469543	0.000409948	Rho GTPase activating protein 26
MNX1	1.69394	-1.886	-0.159929	0.00209004	motor neuron and pancreas homeobox 1
FOSL2	1.6939	-1.15272	0.234388	0.00063025	FOS like 2, AP-1 transcription factor subunit
HMOX1	1.69236	-1.29387	-0.214379	0.00521544	heme oxygenase 1
MGLL	1.67779	-0.322455	-0.357659	0.046685	monoglyceride lipase
SAMD12	1.66914	-1.51524	-0.45505	0.000420425	sterile alpha motif domain containing 12
MT1B	1.66914	-0.294986	-1.02647	0.00104377	metallothionein 1B
PTGER1	1.66266	-0.884967	-0.0970888	0.0153992	prostaglandin E receptor 1
BDKRB1	1.6588	-1.20375	0.00491372	0.000684484	bradykinin receptor B1
LRP1B	1.65385	-0.0581507	-0.584135	0.0317157	LDL receptor related protein 1B
IDNK	1.6454	-1.51735	0.0872655	0.00296324	IDNK gluconokinase
MT1H	1.64398	-0.439687	-0.87797	0.00174288	metallothionein 1H
FAR2	1.63972	-1.58682	0.295688	0.00033354	fatty acyl-CoA reductase 2
TLE4	1.638	-1.33387	0.274591	0.00435174	TLE family member 4, transcriptional corepressor
NUAK1	1.62984	-1.20863	0.2453	0.048363	NUAK family kinase 1
HOXB9	1.62402	-2.71393	0.267967	0.000641247	homeobox B9
MSRA	1.61552	-1.35619	-0.0335967	0.0158758	methionine sulfoxide reductase A
ITGA3	1.60704	-1.10581	-0.222896	0.000972283	integrin subunit alpha 3
SPATA6	1.60351	-1.53603	-0.162761	0.0119757	spermatogenesis associated 6
ABCG1	1.56745	-1.26487	-0.553053	0.00125447	ATP binding cassette subfamily G member 1
LAMP3	1.56668	-1.63993	0.107626	0.000481088	lysosomal associated membrane protein 3
INPP4B	1.5643	-1.15576	-0.893911	0.019901	inositol polyphosphate-4-phosphatase type II B
TSPAN10	1.56033	-1.77393	0.212638	0.00561147	tetraspanin 10
FUT1	1.5568	-2.64096	-0.537825	0.000239735	fucosyltransferase 1 (H blood group)
PLAC1	1.55554	-1.22765	-0.285774	0.0121623	placenta enriched 1
SH3KBP1	1.55427	-1.68382	0.287154	0.000652587	SH3 domain containing kinase binding protein 1
BDKRB2	1.55383	-1.28844	-0.107932	0.000709679	bradykinin receptor B2
PRKACB	1.55029	-1.3333	-0.245738	0.000177687	protein kinase cAMP-activated catalytic subunit beta
EFCAB6	1.55002	-1.18346	0.0615635	0.00634711	EF-hand calcium binding domain 6
MLXIPL	1.5489	-2.29518	0.580981	0.000605848	MLX interacting protein like
KCNT2	1.54582	-1.77475	-0.0353776	0.000520613	potassium sodium-activated channel subfamily T member 2
FBXO10	1.54323	-1.38096	-0.0796458	0.00287008	F-box protein 10
MT1X	1.53398	-1.27451	-0.143058	0.000218776	metallothionein 1X
ESRP1	1.53375	-1.58306	-0.120828	0.000548845	epithelial splicing regulatory protein 1
ITPR1	1.53206	-1.02773	-0.0458217	0.00490041	inositol 1,4,5-trisphosphate receptor type 1
KRT80	1.52724	-0.220538	-0.441791	0.0413384	keratin 80
MOV10L1	1.52502	-1.32163	-0.0112523	0.000786652	Mov10 like RNA helicase 1
GOLGB1	1.51154	-1.31486	-0.0831033	0.000514433	golgin B1
HKDC1	1.50963	-1.15445	0.112356	0.00405462	hexokinase domain containing 1
KRT14	1.50844	-1.49204	-0.0900373	0.0353083	keratin 14
MYOM1	1.50136	-0.742881	-0.28327	0.0323774	myomesin 1
ARHGEF28	1.49946	-1.45041	-0.599855	0.00352516	Rho guanine nucleotide exchange factor 28
SCARNA11	1.49881	-2.40499	0.532359	0.000861831	small Cajal body-specific RNA 11
HSPB3	1.49099	-0.104438	-0.618994	0.0426979	heat shock protein family B (small) member 3
IGFBP6	1.49079	-0.611812	-0.144347	0.0197142	insulin like growth factor binding protein 6
COTL1	1.48955	-1.35539	0.133316	0.0212715	coactosin like F-actin binding protein 1
ETNK2	1.4847	-1.32416	0.0939256	0.0116688	ethanolamine kinase 2
HHAT	1.47519	-1.12039	-0.0287586	0.00251434	hedgehog acyltransferase
PLA2G4C	1.47424	-1.03563	0.143987	0.00410183	phospholipase A2 group IVC
SLC22A4	1.4711	-0.854151	-0.770814	0.00275449	solute carrier family 22 member 4
MPZ	1.46932	-1.00037	-0.201277	0.00107159	myelin protein zero
NIBAN1	1.46764	-1.215	-0.460537	0.000246861	niban apoptosis regulator 1
TRIM66	1.46648	-1.1355	-0.0297936	0.0059084	tripartite motif containing 66
RENBP	1.45457	-1.31643	0.140537	0.00152573	renin binding protein
GUCA2B	1.45452	-1.35681	-0.0747833	0.0141005	guanylate cyclase activator 2B
BBS9	1.45397	-1.15292	0.088977	0.00966674	Bardet-Biedl syndrome 9
UNC5D	1.45122	-1.37558	-0.00697452	0.0317335	unc-5 netrin receptor D
SUCLG2	1.45074	-1.25572	-0.134289	0.0263399	succinate-CoA ligase GDP-forming subunit beta
DNAH10	1.44392	-1.67636	-0.00317489	0.000184769	dynein axonemal heavy chain 10
MTHFS	1.43176	-1.21228	-0.164886	0.0169363	methenyltetrahydrofolate synthetase
PYGO1	1.42947	-1.3847	0.0485411	0.0260302	pygopus family PHD finger 1
CMTM8	1.4221	-1.09929	-0.38969	0.0309244	CKLF like MARVEL transmembrane domain containing 8
IGF2BP2	1.41961	-1.78608	-0.0625736	0.00562755	insulin like growth factor 2 mRNA binding protein 2
PNMA6E	1.41822	-1.59179	0.216545	0.0124711	PNMA family member 6E
CLIP1	1.41733	-0.706641	-0.0653027	0.0036084	CAP-Gly domain containing linker protein 1
HLCS	1.41707	-1.3457	-0.0433821	0.000309995	holocarboxylase synthetase
WARS1	1.40224	-2.14786	-0.0441524	2.15949e-05	tryptophanyl-tRNA synthetase 1
HSBP1L1	1.3961	-1.63654	0.278063	0.00510862	heat shock factor binding protein 1 like 1
ALCAM	1.39541	-1.15528	0.0443457	0.0056416	activated leukocyte cell adhesion molecule
EZHIP	1.39426	-1.03989	-0.291635	0.00345631	EZH inhibitory protein
CLGN	1.39265	-0.876125	-0.757005	0.0191052	calmegin
CH25H	1.39068	-1.70833	-0.205323	0.00354555	cholesterol 25-hydroxylase
LINP1	1.38946	-0.763509	-0.893	0.00979278	lncRNA in non-homologous end joining pathway 1
EVA1A	1.38599	-0.477292	-0.283314	0.00940017	eva-1 homolog A, regulator of programmed cell death
PPIC	1.38557	-0.92822	-0.194	0.0194809	peptidylprolyl isomerase C
MARCHF4	1.38503	-0.374743	-1.30682	0.000193938	membrane associated ring-CH-type finger 4
IL32	1.38375	-0.830393	-0.284283	0.0138093	interleukin 32
MGST1	1.38297	-1.1944	-0.133981	0.00057173	microsomal glutathione S-transferase 1
TMEM59L	1.37846	-0.547184	-0.0459681	0.00193897	transmembrane protein 59 like
DLG1	1.37039	-1.5373	0.152508	0.00104546	discs large MAGUK scaffold protein 1
CAMK2N1	1.37033	-1.18894	-0.00469266	0.0111108	calcium/calmodulin dependent protein kinase II inhibitor 1
CCDC102B	1.36159	-1.29686	-0.306125	0.00140126	coiled-coil domain containing 102B
AKNA	1.35417	-1.91513	0.130953	0.00263853	AT-hook transcription factor
FERMT2	1.34584	-0.82511	-0.0627216	0.00248006	FERM domain containing kindlin 2
ANKRD22	1.33821	-1.28999	-0.0168161	0.002949	ankyrin repeat domain 22
MEI1	1.33356	-0.597133	-0.164232	0.00560368	meiotic double-stranded break formation protein 1
ITGA6	1.32837	-1.14085	-0.0943688	0.0172177	integrin subunit alpha 6
CPEB1	1.327	-1.14389	-0.0062441	0.0160718	cytoplasmic polyadenylation element binding protein 1
MRTFB	1.32537	-1.65645	0.152399	0.0449636	myocardin related transcription factor B
PKP2	1.32189	-1.26292	-0.13314	0.0103215	plakophilin 2
ACOT1	1.31373	-1.42464	0.156756	0.0277073	acyl-CoA thioesterase 1
CYS1	1.31057	-0.221258	0.0633529	0.00301613	cystin 1
IL7R	1.30523	-0.439142	-1.20421	0.00257672	interleukin 7 receptor
MCAM	1.29668	-0.328296	-0.475131	0.0226953	melanoma cell adhesion molecule
REST	1.29482	-1.0323	0.155882	0.00272504	RE1 silencing transcription factor
AKR1B1	1.29034	-0.991285	-0.366066	0.00115907	aldo-keto reductase family 1 member B
HCG18	1.29013	-1.13083	-0.903197	0.0374163	HLA complex group 18
DNAAF4	1.29007	-1.19145	-0.315609	0.0172613	dynein axonemal assembly factor 4
NMRK1	1.28991	-1.31204	0.0963456	0.00166204	nicotinamide riboside kinase 1
VPS13C	1.28453	-1.16635	-0.437362	0.0063738	vacuolar protein sorting 13 homolog C
MT1A	1.28102	-0.327963	-0.794737	0.00372782	metallothionein 1A
MT2A	1.28031	-0.132827	-0.968847	0.0013641	metallothionein 2A
RAB38	1.27967	-1.39799	-0.0155181	0.00297535	RAB38, member RAS oncogene family
LAD1	1.27446	-1.14125	-0.472714	0.00251572	ladinin 1
RBMS3	1.27322	-0.798474	0.0389017	0.00374687	RNA binding motif single stranded interacting protein 3
SLC16A6	1.2644	-1.29524	-0.75731	0.00147854	solute carrier family 16 member 6
CHAC1	1.26325	-2.77933	-0.683051	0.00020861	ChaC glutathione specific gamma-glutamylcyclotransferase 1
SHTN1	1.26155	-1.30147	-0.302477	0.000366288	shootin 1
NNT	1.26091	-1.38486	0.24006	0.00881231	nicotinamide nucleotide transhydrogenase
TBC1D19	1.25964	-1.03338	0.187706	0.00261446	TBC1 domain family member 19
ZBED3	1.25251	-1.00355	-0.114977	0.0028431	zinc finger BED-type containing 3
GREM1	1.25238	-1.11803	-0.0643166	0.00662682	gremlin 1, DAN family BMP antagonist
KIF21A	1.24964	-1.21073	-0.118699	0.0078127	kinesin family member 21A
BEND6	1.24405	-1.30438	-0.243744	0.00721733	BEN domain containing 6
ZNF541	1.2415	-1.22474	-0.251307	0.000563325	zinc finger protein 541
PTPDC1	1.23975	-1.68412	-0.0392819	0.000546787	protein tyrosine phosphatase domain containing 1
HRK	1.23867	-1.16602	-0.326987	0.00813264	harakiri, BCL2 interacting protein
CYTL1	1.22452	-0.373052	-0.612732	0.00170943	cytokine like 1
PPP1R2	1.20881	-1.74509	0.0661189	0.00323671	protein phosphatase 1 regulatory inhibitor subunit 2
SLC37A1	1.20429	-0.972935	-0.0891019	0.0272788	solute carrier family 37 member 1
SMKR1	1.2016	-1.32059	0.141805	0.00432199	small lysine rich protein 1
SCN3B	1.19934	-1.21599	-0.108738	0.00343188	sodium voltage-gated channel beta subunit 3
NEK1	1.19691	-1.03022	-0.572967	0.00954055	NIMA related kinase 1
SYTL1	1.19601	-1.73153	0.194284	0.00352824	synaptotagmin like 1
SEMA3A	1.18966	-0.176797	-0.412645	0.040376	semaphorin 3A
ABLIM1	1.18749	-1.76653	0.095525	0.000429595	actin binding LIM protein 1
SRXN1	1.18647	-1.02168	-0.46741	0.0438625	sulfiredoxin 1
PLCB1	1.17633	-0.999731	-0.129329	0.00592419	phospholipase C beta 1
FLYWCH1	1.17395	-0.935318	0.0551406	0.0126863	FLYWCH-type zinc finger 1
WBP1L	1.17095	-0.1039	0.0254975	0.00799028	WW domain binding protein 1 like
PELI2	1.17067	-0.876122	0.0393136	0.0193748	pellino E3 ubiquitin protein ligase family member 2
RAB39B	1.1696	-1.24311	-0.0823003	0.00398823	RAB39B, member RAS oncogene family
ARHGAP5	1.16891	-1.33227	0.0857046	0.00239079	Rho GTPase activating protein 5
SLC7A11	1.1675	-0.415679	-0.930125	0.0107869	solute carrier family 7 member 11
PRDM5	1.1665	-1.14156	-0.531761	0.00184136	PR/SET domain 5
ACAP2	1.16541	-0.833928	0.0932867	0.0100483	ArfGAP with coiled-coil, ankyrin repeat and PH domains 2
FBLIM1	1.16515	-0.816151	0.0864381	0.00870705	filamin binding LIM protein 1
PXK	1.16304	-1.37661	0.249341	0.0106374	PX domain containing serine/threonine kinase like
BABAM2	1.15898	-1.12894	-0.0236361	0.00274189	BRISC and BRCA1 A complex member 2
RGS5	1.15706	-1.38059	-0.183839	0.00624014	regulator of G protein signaling 5
SLC48A1	1.15702	-1.09017	-0.0765537	0.00490815	solute carrier family 48 member 1
NBDY	1.14397	-1.06715	0.227612	0.0081059	negative regulator of P-body association
OSTF1	1.13939	-1.47064	0.0499729	0.00794514	osteoclast stimulating factor 1
CAB39L	1.13917	-1.08361	-0.155795	0.00722838	calcium binding protein 39 like
GALNT9	1.13689	-0.697344	-0.355705	0.00712759	polypeptide N-acetylgalactosaminyltransferase 9
MEF2B	1.13414	-1.10354	-0.308818	0.00481657	myocyte enhancer factor 2B
CCNK	1.13243	-1.65373	-0.0167793	0.0041061	cyclin K
OR7E156P	1.13214	-1.45674	-0.220391	0.00144486	olfactory receptor family 7 subfamily E member 156 pseudogene
PRAG1	1.12337	-0.845477	-0.366126	0.00643188	PEAK1 related, kinase-activating pseudokinase 1
OR7E14P	1.12021	-1.03041	-0.281114	0.00453991	olfactory receptor family 7 subfamily E member 14 pseudogene
ROBO1	1.11888	-1.34567	-0.218268	0.000727901	roundabout guidance receptor 1
DZIP3	1.1157	-0.99369	-0.314027	0.00299282	DAZ interacting zinc finger protein 3
DOCK11	1.11527	-0.639915	-0.117503	0.0320603	dedicator of cytokinesis 11
FTHL17	1.11441	-1.08987	-0.00351785	0.00352021	ferritin heavy chain like 17
ELF1	1.11155	-1.08712	-0.0646266	0.0169429	E74 like ETS transcription factor 1
FMOD	1.11142	-1.06365	0.0544478	0.0111558	fibromodulin
UPP1	1.11001	-0.901406	-0.287572	0.00801961	uridine phosphorylase 1
ZFP36L2	1.10844	-0.743487	0.082296	0.00924692	ZFP36 ring finger protein like 2
RN7SL1	1.10765	-1.15208	0.0506517	0.0202229	RNA component of signal recognition particle 7SL1
ROCK1	1.10756	-1.14736	-0.228139	0.00280996	Rho associated coiled-coil containing protein kinase 1
PCDHAC1	1.10605	-0.720521	-0.0894309	0.00526688	protocadherin alpha subfamily C, 1
LIPH	1.10272	-0.763941	-0.727693	0.0148758	lipase H
SLC46A3	1.09981	-1.41075	-0.412512	0.000895429	solute carrier family 46 member 3
ATF3	1.09693	-1.52091	-0.108506	0.00202893	activating transcription factor 3
SEPHS2	1.09447	-1.25873	-0.12069	0.00170675	selenophosphate synthetase 2
NUDT14	1.08977	-1.08035	0.167146	0.0206847	nudix hydrolase 14
NRCAM	1.08748	-0.523391	-0.248332	0.025552	neuronal cell adhesion molecule
PSTPIP1	1.08629	-1.00638	0.0206583	0.00672219	proline-serine-threonine phosphatase interacting protein 1
MYL5	1.07982	-1.16127	0.0461456	0.00271778	myosin light chain 5
GAS5	1.07887	-1.0987	0.170616	0.047779	growth arrest specific 5
RHOB	1.07882	-1.21598	0.145859	0.0186875	ras homolog family member B
TMOD3	1.07762	-1.32936	0.0870122	0.00209891	tropomodulin 3
GULP1	1.07523	-0.588066	-0.512164	0.02259	GULP PTB domain containing engulfment adaptor 1
NGB	1.07341	-0.640235	-0.29458	0.0280582	neuroglobin
CD164	1.07088	-1.00944	-0.0696416	0.00575502	CD164 molecule
DCC	1.06808	-0.85989	-0.435637	0.00605322	DCC netrin 1 receptor
SDCBPP2	1.06744	-1.2638	0.22917	0.0145914	syndecan binding protein pseudogene 2
PARP8	1.06392	-1.31392	-0.066111	0.0437764	poly(ADP-ribose) polymerase family member 8
CNTN6	1.05929	-0.838345	-0.0859386	0.0482331	contactin 6
LRP12	1.0588	-0.444289	-0.204472	0.00948315	LDL receptor related protein 12
HBA2	1.0583	-1.8347	-0.172803	0.00196225	hemoglobin subunit alpha 2
HTR1F	1.05676	-0.320294	-0.759641	0.0380384	5-hydroxytryptamine receptor 1F
CNN2	1.05586	-1.08791	0.203464	0.00331166	calponin 2
CCDC159	1.05521	-0.417126	-0.167952	0.0152346	coiled-coil domain containing 159
FYN	1.05443	-1.06265	0.23697	0.00309463	FYN proto-oncogene, Src family tyrosine kinase
ICA1L	1.05096	-0.829702	-0.119302	0.0105061	islet cell autoantigen 1 like
FAM66A	1.05052	-1.00892	-0.134129	0.00634453	family with sequence similarity 66 member A
ZIC2	1.04769	-0.560018	-0.190381	0.011699	Zic family member 2
BBOF1	1.04612	-0.953829	0.0334046	0.00432305	basal body orientation factor 1
DUSP18	1.04532	-1.34439	0.100346	0.00219812	dual specificity phosphatase 18
CYSTM1	1.04449	-1.34441	0.278287	0.00583838	cysteine rich transmembrane module containing 1
ARHGEF2	1.04382	-1.41028	0.0326303	0.030454	Rho/Rac guanine nucleotide exchange factor 2
GCC2	1.04357	-0.782204	-0.115434	0.0199317	GRIP and coiled-coil domain containing 2
NBEAP1	1.0424	-1.07445	-0.000517044	0.00251569	neurobeachin pseudogene 1
CAVIN2	1.0405	-0.353899	-0.211828	0.0122418	caveolae associated protein 2
QKI	1.03732	-1.18268	-0.0444059	0.00557114	QKI, KH domain containing RNA binding
LY96	1.03626	-0.736785	-0.441752	0.00524164	lymphocyte antigen 96
ZNF260	1.03604	-1.00022	-0.219635	0.00262151	zinc finger protein 260
CACNA2D1	1.03576	-0.621435	-0.459719	0.00904295	calcium voltage-gated channel auxiliary subunit alpha2delta 1
FBXO11	1.03541	-1.30029	0.274853	0.0100527	F-box protein 11
RPPH1	1.03363	-1.21098	0.204258	0.0269976	ribonuclease P RNA component H1
C1QTNF1	1.03288	-0.623566	-0.672725	0.00182137	C1q and TNF related 1
SORCS1	1.03156	-0.725071	-0.146225	0.017913	sortilin related VPS10 domain containing receptor 1
CHROMR	1.03009	-0.811894	-0.326859	0.0215387	cholesterol induced regulator of metabolism RNA
UST	1.02803	-0.80828	-0.120935	0.0210882	uronyl 2-sulfotransferase
ACTR2	1.02428	-1.24394	0.0131576	0.00590518	actin related protein 2
PCDHAC2	1.02096	-0.686597	-0.201972	0.0444533	protocadherin alpha subfamily C, 2
ND2	1.01731	-1.20211	-0.208552	0.00494326	NADH dehydrogenase subunit 2
ANGPTL1	1.01651	-0.605933	-0.346419	0.0390249	angiopoietin like 1
RNF187	1.01596	-1.67903	0.213449	0.000377683	ring finger protein 187
GAB1	1.00512	-0.816112	-0.00361442	0.00739248	GRB2 associated binding protein 1
ATP9A	1.00405	-0.584633	-0.108299	0.00931395	ATPase phospholipid transporting 9A (putative)
PTPRJ	1.004	-1.0556	-0.103355	0.0460784	protein tyrosine phosphatase receptor type J
DISC1	1.00192	-0.753925	0.0168305	0.0134595	DISC1 scaffold protein
ROCK2	1.00168	-0.937617	-0.505616	0.00173964	Rho associated coiled-coil containing protein kinase 2
BHLHE22	-2.67244	1.83381	-0.0878315	0.000977849	basic helix-loop-helix family member e22
GFRA2	-2.32966	1.94989	0.130664	0.0121756	GDNF family receptor alpha 2
ORC1	-2.28806	2.24427	-0.62946	0.000137674	origin recognition complex subunit 1
NPY1R	-2.22095	1.55754	-0.250863	0.0265372	neuropeptide Y receptor Y1
IGSF10	-2.1903	2.30638	-0.173845	0.000614951	immunoglobulin superfamily member 10
MSMO1	-2.17054	0.767133	1.33681	0.0306293	methylsterol monooxygenase 1
FEZF1	-2.13187	1.53861	0.0594198	0.0218639	FEZ family zinc finger 1
PRSS35	-2.11337	1.74314	0.0331095	0.000862542	serine protease 35
GAS1	-2.08925	1.7245	-0.221833	0.000604596	growth arrest specific 1
PRR5L	-2.0705	0.973275	0.132483	0.00691929	proline rich 5 like
SCNN1G	-2.01005	1.3589	0.22031	0.0119934	sodium channel epithelial 1 subunit gamma
EGR4	-1.99362	1.67359	0.720647	0.0350458	early growth response 4
NUDT15	-1.97196	1.31825	-0.0639559	0.000719993	nudix hydrolase 15
MYCN	-1.93277	1.20533	-0.278843	0.00161204	MYCN proto-oncogene, bHLH transcription factor
MYOM2	-1.87576	0.637034	0.21967	0.00442834	myomesin 2
CYP4F22	-1.84837	1.33247	0.347798	0.00862188	cytochrome P450 family 4 subfamily F member 22
APELA	-1.84616	1.13964	0.535319	0.00707653	apelin receptor early endogenous ligand
TEX19	-1.84132	2.16519	-0.304202	0.00190907	testis expressed 19
PCDH8	-1.82534	1.93094	-0.0474038	0.00493486	protocadherin 8
PENK	-1.81771	1.99106	0.0494113	0.00418984	proenkephalin
SSTR1	-1.72022	2.12575	0.132386	0.00252297	somatostatin receptor 1
DHCR24	-1.69241	0.569605	0.315263	0.000447542	24-dehydrocholesterol reductase
TUT4	-1.67218	1.88619	0.724947	0.000462924	terminal uridylyl transferase 4
SERPINB13	-1.62854	0.941674	-0.0331991	0.00441744	serpin family B member 13
HAUS3	-1.62463	1.83883	-0.35242	0.00512529	HAUS augmin like complex subunit 3
SGK1	-1.60404	2.01886	0.25368	0.000378721	serum/glucocorticoid regulated kinase 1
DENND2C	-1.56811	1.57222	0.560875	0.00420404	DENN domain containing 2C
KIFC1	-1.56791	1.63347	-0.305637	0.00388123	kinesin family member C1
KRTAP4-9	-1.56141	1.33314	0.242072	0.016312	keratin associated protein 4-9
MZT2A	-1.5588	1.46811	-0.0192214	0.0014553	mitotic spindle organizing protein 2A
SCARNA23	-1.55544	1.50895	0.0982925	0.000935649	small Cajal body-specific RNA 23
FAM72B	-1.53938	1.51156	0.086096	0.0344474	family with sequence similarity 72 member B
SOX1	-1.53029	1.61053	0.146574	0.0289214	SRY-box transcription factor 1
TPPP	-1.52905	1.66834	0.014719	0.00506096	tubulin polymerization promoting protein
INSIG1	-1.52721	-0.122496	1.46669	0.00385414	insulin induced gene 1
KIF2C	-1.52555	1.79108	-0.0285052	0.00412892	kinesin family member 2C
BCAS1	-1.50857	1.09371	0.10818	0.000683914	brain enriched myelin associated protein 1
DHCR7	-1.48402	0.266441	0.456297	0.000793571	7-dehydrocholesterol reductase
HMGCS1	-1.48147	0.0377664	1.35319	0.00674122	3-hydroxy-3-methylglutaryl-CoA synthase 1
PRRT4	-1.4579	1.15297	-0.162086	0.0119405	proline rich transmembrane protein 4
KMO	-1.45646	0.705193	0.054316	0.0107418	kynurenine 3-monooxygenase
FGFR3	-1.42672	2.34556	-0.124242	0.000803549	fibroblast growth factor receptor 3
SUN2	-1.41908	1.69933	0.133855	0.000265932	Sad1 and UNC84 domain containing 2
HMGCR	-1.40699	0.71974	0.643914	0.00428632	3-hydroxy-3-methylglutaryl-CoA reductase
PTPRF	-1.3947	1.48916	0.303766	0.0113982	protein tyrosine phosphatase receptor type F
SLC30A3	-1.38837	0.705864	-0.0036298	0.00981717	solute carrier family 30 member 3
CSTF3	-1.38546	1.01867	0.218512	0.00734597	cleavage stimulation factor subunit 3
ETS2	-1.38208	0.843084	-0.0371522	0.0096835	ETS proto-oncogene 2, transcription factor
DDB2	-1.36415	1.15988	-0.0806444	0.0016676	damage specific DNA binding protein 2
AURKB	-1.36207	1.51559	-0.25629	0.00265078	aurora kinase B
IDI1	-1.34935	0.104703	0.943458	0.0211114	isopentenyl-diphosphate delta isomerase 1
ENPEP	-1.32878	1.15058	-0.144846	0.0500153	glutamyl aminopeptidase
NUF2	-1.30819	1.85883	-0.355848	0.000355609	NUF2 component of NDC80 kinetochore complex
MRPL38	-1.308	1.04449	0.229034	0.0045672	mitochondrial ribosomal protein L38
FOXB1	-1.30322	1.59242	-0.100217	0.000552744	forkhead box B1
LOXHD1	-1.29686	1.05345	0.211049	0.0235723	lipoxygenase homology PLAT domains 1
LDHA	-1.29367	1.3874	0.545721	0.018166	lactate dehydrogenase A
SLCO3A1	-1.28679	0.966392	0.00561587	0.00351716	solute carrier organic anion transporter family member 3A1
FAM72D	-1.28562	1.2062	0.163151	0.0148681	family with sequence similarity 72 member D
KCTD19	-1.28037	0.994526	0.22108	0.0237379	potassium channel tetramerization domain containing 19
PPCS	-1.27394	0.895593	0.363702	0.00524191	phosphopantothenoylcysteine synthetase
ENDOG	-1.27279	1.09008	0.0609795	0.00221728	endonuclease G
MICB	-1.27255	1.06457	0.0188657	0.00385127	MHC class I polypeptide-related sequence B
UAP1	-1.26751	1.07047	-0.0403155	0.0176093	UDP-N-acetylglucosamine pyrophosphorylase 1
CAPN10	-1.25908	0.652943	0.167563	0.0215015	calpain 10
NEMP1	-1.22274	1.37496	-0.144019	0.00775069	nuclear envelope integral membrane protein 1
FDPSP2	-1.22102	0.0621334	0.462805	0.00281997	farnesyl diphosphate synthase pseudogene 2
MVK	-1.21479	0.0386358	0.724871	0.00543393	mevalonate kinase
SLC16A13	-1.20299	0.517062	0.163858	0.0150492	solute carrier family 16 member 13
ISM2	-1.19891	1.273	0.38879	0.0195287	isthmin 2
FAP	-1.19326	1.36277	-0.0218359	0.00836481	fibroblast activation protein alpha
PDXP	-1.1925	0.948321	-0.093942	0.0142327	pyridoxal phosphatase
LMNB1	-1.19175	1.07568	0.118421	0.0349866	lamin B1
AURKA	-1.18622	1.23128	0.00323387	0.00308476	aurora kinase A
ZNF273	-1.184	1.15017	-0.0464322	0.00787199	zinc finger protein 273
ENOPH1	-1.17426	0.824692	0.00392981	0.0249379	enolase-phosphatase 1
ACP3	-1.16456	1.01688	-0.086666	0.033346	acid phosphatase 3
PHTF2	-1.16247	1.38267	-0.0121144	0.0275129	putative homeodomain transcription factor 2
SPATA5L1	-1.15993	1.38357	-0.0371126	0.0129989	AFG2 AAA ATPase homolog B
NXN	-1.14624	0.926952	0.0768086	0.0165969	nucleoredoxin
IRX3	-1.13202	0.96492	-0.0937633	0.00791231	iroquois homeobox 3
SPIB	-1.12927	0.506678	-0.0665331	0.0101988	Spi-B transcription factor
RFLNB	-1.11733	1.15638	-0.147781	0.00476636	refilin B
EBP	-1.11607	0.40697	0.237475	0.00682221	EBP cholestenol delta-isomerase
MYEOV	-1.11115	0.696138	0.758571	0.0330011	myeloma overexpressed
CKS1B	-1.10404	1.10136	-0.21979	0.00537071	CDC28 protein kinase regulatory subunit 1B
PIF1	-1.09559	1.47215	-0.145858	0.00125991	PIF1 5'-to-3' DNA helicase
PAPPA	-1.0921	1.32532	-0.0389175	0.0177339	pappalysin 1
TOP2A	-1.08967	1.82068	-0.211742	0.000488595	DNA topoisomerase II alpha
SMDT1	-1.08564	0.279426	-0.0326122	0.0414018	single-pass membrane protein with aspartate rich tail 1
USP41	-1.08199	1.05526	-0.00144043	0.0401569	ubiquitin specific peptidase 41, pseudogene
FAM83D	-1.07133	1.39888	-0.0815701	0.0033114	family with sequence similarity 83 member D
FEV	-1.07064	1.01406	-0.0711742	0.0465163	FEV transcription factor, ETS family member
KCNAB3	-1.06759	0.645548	0.254605	0.0134552	potassium voltage-gated channel subfamily A regulatory beta subunit 3
RAMP1	-1.06619	1.08077	0.0330225	0.00529951	receptor activity modifying protein 1
SLC26A2	-1.0626	1.16266	0.0241672	0.0418857	solute carrier family 26 member 2
INE1	-1.06143	1.18933	0.354619	0.00349265	inactivation escape 1
TRAF2	-1.06111	0.977456	-0.00312328	0.0126022	TNF receptor associated factor 2
TOR1B	-1.05926	1.28778	0.0192718	0.0330448	torsin family 1 member B
NPTXR	-1.05491	0.627605	0.159812	0.0220145	neuronal pentraxin receptor
PANK4	-1.05349	1.15772	0.0233421	0.0144897	pantothenate kinase 4 (inactive)
ACLY	-1.05218	0.361251	0.171022	0.0115512	ATP citrate lyase
RASAL3	-1.0521	0.500675	1.07524	0.000296845	RAS protein activator like 3
APBB1	-1.05045	1.09574	0.203584	0.0342725	amyloid beta precursor protein binding family B member 1
DYNC1I1	-1.0468	0.586488	0.248696	0.0254342	dynein cytoplasmic 1 intermediate chain 1
ADRB3	-1.04582	1.02582	-0.0797281	0.0387741	adrenoceptor beta 3
KIF20A	-1.03986	1.16988	0.0990064	0.000912687	kinesin family member 20A
ADGRF3	-1.03775	0.829379	0.111676	0.027051	adhesion G protein-coupled receptor F3
COL5A3	-1.03674	1.16597	-0.0927219	0.0261416	collagen type V alpha 3 chain
PDE6A	-1.03546	1.04129	-0.0701178	0.0163704	phosphodiesterase 6A
DGKZ	-1.03538	1.35916	0.254998	0.00416344	diacylglycerol kinase zeta
CCDC142	-1.02601	1.00362	-0.0919278	0.036699	coiled-coil domain containing 142
ITPKB	-1.02553	0.913858	0.302298	0.0156719	inositol-trisphosphate 3-kinase B
RMI2	-1.0249	0.753926	0.065721	0.0172953	RecQ mediated genome instability 2
CDC20	-1.01499	0.777005	0.130732	0.00473361	cell division cycle 20
HS3ST4	-1.01277	0.750073	-0.00515234	0.011485	heparan sulfate-glucosamine 3-sulfotransferase 4
S1PR5	-1.00949	0.768738	0.203107	0.0068472	sphingosine-1-phosphate receptor 5
PLEKHA7	-1.00466	1.3933	-0.144701	0.00213966	pleckstrin homology domain containing A7
ZNF691	-1.00249	0.365432	0.124731	0.0244064	zinc finger protein 691
ZNF789	-1.0012	0.951736	0.0155265	0.0175775	zinc finger protein 789
PTTG3P	-1.00031	0.604861	0.47874	0.00429415	pituitary tumor-transforming 3, pseudogene

## Sheet: Supplementary Table S6
Supplementary Table S6: Venn Diagram of overlapping genes in A673pTERshCD99 and A673pTERshEWS::FLI1 models. 92 genes in common between the two signature.
PTX3
KRT34
NUPR1
KLHDC7B
NNMT
ASS1
ULK4
WFDC21P
S100P
GUCY1A2
GDF15
IL20RB
INHBE
GDAP1L1
ND6
CSTA
KRT80
SPX
LOX
UNC5B
ALPK2
HKDC1
C1QTNF1
UTS2B
DDIT3
FUT1
ANKRD22
PLAC1
PTPRH
TRIB3
TM6SF1
EVA1A
MARCHF4
UPP1
HOXB9
RBKS
SCRG1
SPINK1
CHAC1
MT1H
VEPH1
MT1B
CH25H
MT1L
CAVIN2
PTPDC1
PLEKHB1
AKR1B1
RBP1
MT1A
WARS1
FFAR3
IL7R
ABCG1
CTSG
SMKR1
IL32
TCEA1
ISG20
CCPG1
DNAH10
SLC43A2
COTL1
ALDH2
BDKRB2
MOV10L1
ARHGEF28
HRK
RNF187
LAMP3
OSTF1
AKNA
SLC16A6
BEND6
NPY1R
PRSS35
MYCN
HMGCR
DYNC1I1
GAS1
INSIG1
SERPINB13
PRR5L
SGK1
SSTR1
SCNN1G
IGSF10
FGFR3
PENK
NEMP1
PLEKHA7
LOXHD1

## Sheet: Supplementary Table S7
Supplementary Table S7: Four cluster profiles using short time-series expression miner (STEM) algorithm in A673pTERshEWS::FLI1 model
Cluster_1 (97 genes)	Cluster_2 (22 genes)	Cluster_3 (69 genes)	Cluster_4 (11 genes)
ABCG1	ASNSP1	CCR7	ANGPTL4
AKNA	ATF5	CYB5B	CBLN2
ALDH2	BEST1	DCP2	IGSF10
ALPK2	BEX2	ELOVL6	LIPI
ANKRD22	CHAC1	HAPLN1	NDNF
ARHGEF28	DDIT3	MCM3	NOG
BDKRB2	FFAR3	MYO10	NPTX2
BEND6	FLJ43315	NPY1R	SSTR1
CH25H	FUT1	PLCXD3	SYNPR
COTL1	GDAP1L1	PROKR1	TRMT9B
DNAH10	GDF15	SLC2A12	LOXHD1
ECM2	HOXB9	ZNF847P
ERICH2	HRK	AMBN
GADD45A	ISG20	HMGCR
GPT2	PCK2	KCNIP1-OT1
HERPUD1	RNF187	PRR5L
HKDC1	SESN2	SCN4B
IL1A	SLC16A6	SLFN13
IL20RB	SPX	TEPP
INHBE	TCEA1	ANKH
JDP2	TRIB3	ARHGAP20
KLF4	WARS1	ARHGEF39
KLHDC7B		ATAD2
KRT34		CDH10
LARP6		CDK1
LONP1		CENPK
MOV10L1		CXCR4
MYH2		DCLRE1A
ND6		DYNC1I1
NNMT		E2F8
NUPR1		ECT2
OGFRL1		EMP2
OSTF1		FBXO43
PLAAT1		FZD1
PPP1R15A		FZD8
PTPDC1		GAS1
PTPRH		GPR19
RGS16		KCNA2
RUNX2		KIF11
S100A2		KNTC1
SAG		L3MBTL2
SCRG1		LRTM1
SLC43A2		MIB1
SMKR1		MIR924HG
SNTG1		MYCN
SPINK1		NASP
TM6SF1		NEMP1
TMSB4X		PBK
TPD52L1		PCDH17
TSLP		PCDH9
TUFT1		PCDHB16
U2AF1L4		PCNA
ULK4		PCSK2
VEPH1		PENK
WFDC21P		PLD5
WNT2B		PLEKHA7
ZNF341		POLQ
AKR1B1		PRSS35
ANKRD1		RIBC2
C1QTNF1		SEZ6L
CASP5		SPICE1
CCN2		SSUH2
CSTA		TAS2R16
CYFIP2		TAS2R20
FCRLA		TMSB15A
GUCY1A2		TYMS
IL7R		UACA
LAMP3		ZGRF1
LY6K		ZNF833P
NIPAL4
OR8B8
RBP1
REXO2
S100P
TBC1D2
LOX
UPP1
ASS1
CAVIN2
CCPG1
CRIM1-DT
CTSG
CYMP
DDAH1
GAB2
GNB5
IDUA
IL32
LIMS2
MT1M
MVP
PLAC1
PTX3
RBKS
RHOC
TRIM15
UNC5B

## Sheet: Supplementary Table S8
Supplementary Table S8: Gene Set Enrichement Analysis (GSEA) in A673pTERshEWS::FLI1 model
Significant enrichment of genes Up-regulated when EWS::FLI1 was silenced
NAME	SIZE	ES	NES	NOM p-val	FDR q-val
FORTSCHEGGER_PHF8_TARGETS_UP	13	0.581366	2.19377	0.00178891	0.0113189
HELLER_SILENCED_BY_METHYLATION_DN	10	0.590476	2.05524	0.0035461	0.0258844
GRAESSMANN_APOPTOSIS_BY_DOXORUBICIN_UP	20	0.420717	1.90442	0.00694444	0.0504067
HELLER_HDAC_TARGETS_SILENCED_BY_METHYLATION_DN	15	0.493057	1.98183	0.00822368	0.0384731
NUYTTEN_EZH2_TARGETS_UP	33	0.350495	1.86773	0.0100671	0.0462641
Significant enrichment of genes Down-regulated when EWS::FLI1 was silenced
NAME	SIZE	ES	NES	NOM p-val	FDR q-val
FISCHER_DREAM_TARGETS	25	-0.533465	-2.96771	0	0
KINSEY_TARGETS_OF_EWSR1_FLII_FUSION_UP	32	-0.481111	-2.90649	0	0
GOBERT_OLIGODENDROCYTE_DIFFERENTIATION_UP	20	-0.569363	-2.81192	0	0
MARSON_BOUND_BY_E2F4_UNSTIMULATED	12	-0.653846	-2.57519	0	0.00248961
ROSTY_CERVICAL_CANCER_PROLIFERATION_CLUSTER	11	-0.650718	-2.52576	0	0.00207467
WINNEPENNINCKX_MELANOMA_METASTASIS_UP	10	-0.685714	-2.51422	0	0.00197526
RIGGI_EWING_SARCOMA_PROGENITOR_UP	18	-0.499011	-2.34257	0	0.00355421
NUYTTEN_EZH2_TARGETS_DN	19	-0.48479	-2.31133	0	0.0039771
FEVR_CTNNB1_TARGETS_DN	11	-0.57794	-2.19371	0.00226757	0.00822587
BENPORATH_CYCLING_GENES	17	-0.439863	-2.04361	0.00227273	0.0174967
MARKEY_RB1_ACUTE_LOF_UP	11	-0.637954	-2.43441	0.00232019	0.00258646

## Sheet: Supplementary Table S9
Supplementary Table S9: Three cluster profiles using short time-series expression miner (STEM) algorithm in A673pTERshCD99 model
Cluster_1 (259 genes)	Cluster_2 (23 genes)	Cluster_3 (102 genes)
ABCG1	ABLIM1	ACP3
ACOT1	AKNA	ADGRF3
ACTR2	ALDH1L2	ADRB3
ADGRG1	ATF3	APBB1
AFAP1L1	CCNK	AURKA
AKR1B1	CHAC1	AURKB
ALCAM	DDIT3	BCAS1
ALPK2	FFAR3	CCDC142
ANKRD22	FUT1	CDC20
ARHGAP5	GDAP1L1	CKS1B
ARHGEF2	HBA2	COL5A3
ARHGEF28	HEBP2	CSTF3
ARMC4	HOXB9	CYP4F22
ASS1	ISG20	DDB2
BABAM2	OR7E156P	ENDOG
BBOF1	PPP1R2	ENPEP
BBS9	PTPDC1	FAM72B
BDKRB2	RNF187	FAM72D
BEND6	SCARNA11	FAM83D
CAB39L	SLC46A3	FAP
CAMK2N1	SYTL1	FEV
CCDC102B	TRIB3	FEZF1
CCPG1	WARS1	FOXB1
CD164		GAS1
CH25H		GFRA2
CHMP4C		HAUS3
CHROMR		HS3ST4
CLCN4		IGSF10
CMTM8		IRX3
CNN2		KCTD19
CNTN6		KIF20A
COTL1		KIF2C
CPEB1		KIFC1
CSTA		KRTAP4-9
CTSG		LMNB1
DCLK1		LOXHD1
DISC1		MICB
DLG1		MRPL38
DNAAF4		MZT2A
DNAH10		NEMP1
DUSP18		NUF2
DZIP3		NXN
EFCAB6		PANK4
ELF1		PAPPA
ESRP1		PCDH8
ETNK2		PDE6A
EZHIP		PDXP
FAIM2		PENK
FAM66A		PHTF2
FAR2		PIF1
FBXO10		PLEKHA7
FBXO11		PRRT4
FLYWCH1		PRSS35
FMOD		RAMP1
FYN		RFLNB
GAB1		RMI2
GAS5		S1PR5
GCC2		SCARNA23
GDF15		SCNN1G
GOLGB1		SLC26A2
GREM1		SLCO3A1
GUCA2B		SOX1
HHAT		SPATA5L1
HKDC1		SSTR1
HLCS		SUN2
HMOX1		TEX19
HRK		TOR1B
HSBP1L1		TPPP
ICA1L		TRAF2
IDNK		UAP1
IGF2BP2		USP41
IL20RB		ZNF273
INHBE		ZNF789
ITGA3		ACLY
ITGA6		BHLHE22
JAKMIP3		CAPN10
KCNT2		DHCR24
KIF21A		EBP
KLHDC7B		ENOPH1
KRT14		ETS2
KRT34		KMO
LAD1		MYCN
LAMP3		MYOM2
LGI4		NPTXR
LMO7DN		NPY1R
LPP		NUDT15
LRRC49		PRR5L
LRRN4CL		SERPINB13
MEF2B		SLC16A13
MGST1		SLC30A3
MNX1		SPIB
MOV10L1		ZNF691
MPZ		APELA
MRTFB		DYNC1I1
MSRA		HMGCR
MT1X		KCNAB3
MTHFS		MSMO1
MYL5		MYEOV
NBEAP1		PPCS
ND6		PTTG3P
NIBAN1		TOP2A
NMRK1		ORC1
NNMT
NNT
NUDT14
NUPR1
OR7E14P
OSTF1
PARP8
PELI2
PKP2
PLAC1
PLCB1
PNMA6E
PRDM5
PRKACB
PSTPIP1
PTPRH
PTPRJ
PXK
PYGO1
QKI
RAB38
RAB39B
RBKS
RENBP
REST
RGS5
RHOB
RIMS3
ROBO1
ROCK1
ROCK2
RPL23AP87
RPPH1
S100P
SAMD12
SCN3B
SDCBPP2
SEPHS2
SGCG
SH3KBP1
SHTN1
SLC37A1
SLC48A1
SMKR1
SORCS1
SPATA6
SPINK1
SPRR2A
SPX
SRXN1
SUCLG2
TCEA1
TIMP3
TM6SF1
TMEM63C
TMOD3
TRIM66
TSPAN10
ULK4
UNC5D
UPP1
UST
VEPH1
VPS13C
WFDC21P
ZBED3
ZNF260
ZNF541
ACAP2
ANGPTL2
ATP9A
BDKRB1
CAVIN2
CCDC159
CCN5
CHRM1
CLIP1
CORO2B
CRYAB
CTHRC1
CXCL14
DOCK11
EBI3
EVA1A
FBLIM1
FERMT2
FOSL2
GSG1
HMCN2
IGFBP6
ITPR1
KCNN4
LPIN3
LRP12
LURAP1L
MEI1
MFAP4
MYOM1
NRCAM
NUAK1
PCDHAC1
PLA2G4C
PLEKHB1
PTGER1
PTX3
RAB15
RBMS3
RSPH1
SCN9A
SDSL
SIPA1L2
SLC43A2
SYNE3
TMEM200A
TMEM59L
UNC5B
UTS2B
ZFP36L2
ZIC2
ZNF423
ALDH2
ANGPTL1
ARHGAP26
C1QTNF1
CACNA2D1
CCN3
CLGN
CYTL1
DCC
GALNT9
GPNMB
GUCY1A2
GULP1
HTR1F
IL32
IL7R
INPP4B
LINP1
LIPH
LY96
MT1F
MT1H
MT1L
NEK1
NGB
PCDHAC2
PCNX2
PPIC
PRAG1
RBP1
SCRG1
SLC22A4
SLC7A11
SPOCD1
SPOCK1
TIMP4
LOX

## Sheet: Supplementary Table S10
Supplementary Table S10: Gene Set Enrichement Analysis (GSEA) in A673pTERshCD99 model
Significant enrichment of genes Up-regulated when CD99 was silenced
NAME	SIZE	ES	NES	NOM p-val	FDR q-val
HELLER_SILENCED_BY_METHYLATION_DN	12	0.595402	2.21973	0	0.0240649
HELLER_HDAC_TARGETS_DN	18	0.470229	2.04392	0.0015015	0.063664
JINESH_BLEBBISHIELD_TRANSFORMED_STEM_CELL_SPHERES_UP	14	0.480037	1.88645	0.00323102	0.109257
GOBERT_OLIGODENDROCYTE_DIFFERENTIATION_DN	28	0.367283	1.91265	0.00573888	0.120175
FEVR_CTNNB1_TARGETS_UP	16	0.463265	1.90983	0.00616333	0.113605
Significant enrichment of genes Down-regulated when CD99 was silenced
NAME	SIZE	ES	NES	NOM p-val	FDR q-val
FISCHER_DREAM_TARGETS	22	-0.732462	-4.11939	0	0
KINSEY_TARGETS_OF_EWSR1_FLII_FUSION_UP	41	-0.516212	-3.84413	0	0
MARSON_BOUND_BY_E2F4_UNSTIMULATED	17	-0.655049	-3.1903	0	0
REACTOME_CELL_CYCLE_MITOTIC	16	-0.631206	-3.06789	0	0
FISCHER_G2_M_CELL_CYCLE	14	-0.668859	-2.9616	0	0
FLORIO_NEOCORTEX_BASAL_RADIAL_GLIA_DN	16	-0.623199	-2.90176	0	0
MEBARKI_HCC_PROGENITOR_FZD8CRD_UP	27	-0.453633	-2.81215	0	0.000102793
BERENJENO_TRANSFORMED_BY_RHOA_UP	19	-0.546398	-2.80613	0	9.83241e-05
HORIUCHI_WTAP_TARGETS_DN	16	-0.555752	-2.67439	0	0.000362054
LEE_BMP2_TARGETS_DN	19	-0.486117	-2.54771	0	0.000744761
WP_CHOLESTEROL_METABOLISM_WITH_BLOCH_AND_KANDUTSCHRUSSELL_PATHWAYS	10	-0.606063	-2.38078	0	0.00202988
REACTOME_M_PHASE	12	-0.563311	-2.33932	0	0.00252936
NUYTTEN_EZH2_TARGETS_DN	27	-0.375918	-2.27445	0	0.00382937
LE_EGR2_TARGETS_UP	11	-0.507179	-2.01586	0.0027933	0.0176108
WHITFIELD_CELL_CYCLE_G2	12	-0.501295	-2.0987	0.00512821	0.0113269
AFFAR_YY1_TARGETS_DN	17	-0.43036	-2.14535	0.00527705	0.00877272
